# Supplementary material for: ACBD3 modulates KDEL receptor interaction with PKA for its trafficking via tubulovesicular carrier
Source: BMC Biol. 2021 Sep 7;19:194. doi: 10.1186/s12915-021-01137-7 (PMC8424950; doi:10.1186/s12915-021-01137-7)
Supplement: Supplementary file 10 — Additional file 10. KDELR-BioID Mass Spectrometry Data. [file 12915_2021_1137_MOESM10_ESM.xlsx]

## Sheet: proteinGroups
Protein names	Gene names	Unique peptides KDELR1-BioID_1	Unique peptides KDELR1-BioID_2	Unique peptides KDELR1-BioID_3	Unique peptides Con_1	Unique peptides Con_2	Unique peptides Con_3	Mol. weight [kDa]	Score	Sequence coverage KDELR1-BioID_1 [%]	Sequence coverage KDELR1-BioID_2 [%]	Sequence coverage KDELR1-BioID_3 [%]	Sequence coverage Con_1 [%]	Sequence coverage Con_2 [%]	Sequence coverage Con_3 [%]	LFQ intensity KDELR1-BioID_1	LFQ intensity KDELR1-BioID_2	LFQ intensity KDELR1-BioID_3	LFQ intensity Con_1	LFQ intensity Con_2	LFQ intensity Con_3	mean LFQ-KDELR1	mean LFQ-Con	LFQ-ratio	p-value	LOG-ratio	log-p-value
Chloride channel CLIC-like protein 1	CLCC1	8	8	9	0	0	0	62.022	50.157	24.3	21.2	28.3	0	0	0	62636000	67572000	59381000	0	0	0	6.31963e+07	0	#DIV/0!	0.00141658	#DIV/0!	2.84876
Protein-associating with the carboxyl-terminal domain of ezrin	SCYL3	8	8	5	0	1	0	82.857	23.22	17.7	17.7	12.8	0	1.8	0	51317000	43432000	47876000	0	0	0	4.75417e+07	0	#DIV/0!	0.00229674	#DIV/0!	2.63889
UBX domain-containing protein 4	UBXN4	7	8	8	0	0	0	56.777	158.93	25.8	28.5	28.5	0	0	0	94649000	106230000	106380000	0	0	0	1.0242e+08	0	#DIV/0!	0.00143618	#DIV/0!	2.84279
Protein AHNAK2	AHNAK2	5	7	6	0	0	0	616.62	29.714	3.4	4.4	4.2	0	0	0	36652000	41639000	34277000	0	0	0	3.75227e+07	0	#DIV/0!	0.00332585	#DIV/0!	2.4781
WD repeat and coiled-coil-containing protein C2orf44	C2orf44	6	6	6	0	0	0	79.135	24.447	12.6	12.6	12.6	0	0	0	37293000	38088000	47016000	0	0	0	40799000	0	#DIV/0!	0.00578604	#DIV/0!	2.23762
Syntaxin-5	STX5	6	5	6	0	0	0	39.672	18.669	22.3	18.9	22.3	0	0	0	52598000	46966000	31805000	0	0	0	4.37897e+07	0	#DIV/0!	0.019518	#DIV/0!	1.70957
Membrane-associated progesterone receptor component 2	PGRMC2	10	10	11	1	0	3	23.818	204.34	36.8	36.8	37.7	4	0	10.8	765020000	754440000	744190000	845190	0	5592500	754550000	2.1459e+06	351.625	9.81159e-05	8.45789	4.00826
Protein LYRIC	MTDH	17	17	13	1	0	0	63.836	131.86	41.1	41.1	35.4	1.7	0	0	328990000	331210000	286570000	2872600	0	0	315590000	957533	329.586	0.00200456	8.36451	2.69798
Coronin-1B;Coronin	CORO1B	13	14	10	2	1	0	54.234	130.97	35.8	37.4	32.3	9.8	1.8	0	326450000	383610000	351670000	3330900	1482800	0	353910000	1.60457e+06	220.564	0.00233042	7.78505	2.63257
Golgin subfamily A member 5	GOLGA5	28	26	25	1	0	1	83.023	270.45	44	42	43.1	1.2	0	1	509510000	532460000	223200000	2770200	0	3011800	4.21723e+08	1.92733e+06	218.812	0.0524072	7.77355	1.28061
Synaptobrevin homolog YKT6	YKT6	8	9	8	1	1	1	22.417	29.162	51.5	56.6	53	8.6	8.6	5.1	108980000	108830000	182680000	620430	457030	951590	1.33497e+08	676350	197.378	0.0322662	7.62482	1.49125
MKL/myocardin-like protein 2;Phosphatase and actin regulator	MKL2	18	17	16	0	0	1	118.13	90.258	25.6	23.5	23.3	0	0	0.7	221030000	214390000	219100000	0	0	5208700	2.18173e+08	1.73623e+06	125.659	0.000113	6.97337	3.94692
Arfaptin-1	ARFIP1	10	10	6	1	0	0	41.738	59.189	43.4	43.4	24.9	4	0	0	74450000	78687000	74037000	1921100	0	0	7.57247e+07	640367	118.252	0.000608632	6.88572	3.21565
Golgi reassembly-stacking protein 2	GORASP2	9	8	8	2	0	0	47.145	85.767	26.8	23	23	7.7	0	0	460060000	491640000	424460000	15477000	0	0	458720000	5159000	88.9165	0.00192062	6.47438	2.71656
Golgi apparatus protein 1	GLG1	10	13	12	1	2	1	134.55	79.304	12	15.9	14.5	1.5	2.5	1.5	70804000	68163000	69687000	883190	633650	863050	6.95513e+07	793297	87.6738	0.000101023	6.45407	3.99558
Lamina-associated polypeptide 2, isoforms beta/gamma;Thymopoietin;Thymopentin	TMPO	17	17	17	5	5	4	50.67	323.31	71.4	71.4	71.4	38.3	36.6	20.5	6011500000	6328300000	6358600000	84941000	80682000	62924000	6232800000	7.61823e+07	81.8142	0.000353976	6.35428	3.45103
Inner nuclear membrane protein Man1	LEMD3	13	14	13	1	1	1	99.996	54.719	20.4	23.2	20.3	2.4	1	1.1	118790000	125880000	55738000	1722400	867370	1088300	100136000	1.22602e+06	81.6754	0.0470548	6.35183	1.3274
Golgin subfamily A member 4	GOLGA4	15	13	6	1	0	0	246.6	34.865	8.4	7.2	3.7	0.5	0	0	65345000	70198000	18973000	2165500	0	0	5.15053e+07	721833	71.3535	0.0868887	6.15691	1.06104
Amyloid beta A4 protein;N-APP;Soluble APP-alpha;Soluble APP-beta;C99;Beta-amyloid protein 42;Beta-amyloid protein 40;C83;P3(42);P3(40);C80;Gamma-secretase C-terminal fragment 59;Gamma-secretase C-terminal fragment 57;Gamma-secretase C-terminal fragment 50;C31	APP	6	7	5	0	0	1	80.832	25.862	12.5	13.4	9.5	0	0	1.4	70614000	77761000	57370000	0	0	3172000	6.85817e+07	1.05733e+06	64.8629	0.0105031	6.01932	1.97868
Golgin subfamily A member 3	GOLGA3	32	32	29	3	1	2	167.35	323.31	30.4	30.9	28.6	3	0.7	1.7	326160000	320990000	325150000	8695700	1560000	5262500	324100000	5.17273e+06	62.6555	5.43192e-06	5.96937	5.26505
Golgin subfamily B member 1	GOLGB1	52	55	55	4	2	5	376.01	323.31	23.3	23.6	23.3	2.7	1.1	1.9	906640000	926460000	889830000	10347000	2212000	34983000	9.07643e+08	1.58473e+07	57.2742	0.000510649	5.83981	3.29188
Clathrin interactor 1	CLINT1	15	14	13	2	2	2	68.259	107.98	34.1	31.2	27.5	3.7	4.8	3.8	269210000	275740000	242000000	4565000	6336800	3305800	2.62317e+08	4.73587e+06	55.3894	0.00136968	5.79154	2.86338
Kinectin	KTN1	23	21	21	2	2	2	156.27	135.76	23.1	21.4	20.3	1.9	2.1	2.1	185610000	179920000	176020000	2913500	3339800	4258600	1.80517e+08	3.50397e+06	51.5178	0.00031936	5.687	3.49572
ADP-ribosylation factor GTPase-activating protein 3	ARFGAP3	10	10	9	2	1	1	56.928	190.9	45.7	45.7	42.8	12	2.7	2.7	312640000	339200000	291250000	12198000	2825500	3356100	3.14363e+08	6.12653e+06	51.3118	0.00221401	5.68122	2.65482
UPF0705 protein C11orf49	C11orf49	5	5	5	1	0	0	37.353	21.088	28.4	23.3	28.4	5.4	0	0	46679000	26799000	47177000	2415400	0	0	4.02183e+07	805133	49.9524	0.0250867	5.64248	1.60056
Thyroid receptor-interacting protein 11	TRIP11	40	40	35	3	1	2	227.58	256.89	28	27.4	24.8	2.2	0.4	1.4	425910000	417430000	234400000	10361000	6736200	9254500	3.59247e+08	8783900	40.8983	0.0305245	5.35397	1.51535
Integrin alpha-V;Integrin alpha-V heavy chain;Integrin alpha-V light chain	ITGAV	6	3	6	1	1	1	116.04	13.187	8.5	3.8	8.9	1.8	3	1	34622000	11573000	47943000	1898800	1343800	1500200	3.13793e+07	1.58093e+06	19.8486	0.10592	4.31097	0.975023
Transforming acidic coiled-coil-containing protein 1	TACC1	10	9	8	1	0	0	87.793	53.076	19.3	19.3	16	1.1	0	0	102270000	50000000	63633000	11536000	0	0	7.19677e+07	3.84533e+06	18.7156	0.0295208	4.22617	1.52987
Tyrosine-protein phosphatase non-receptor type 1;Tyrosine-protein phosphatase non-receptor type	PTPN1	12	12	13	2	5	2	49.966	154.65	43.4	43.4	46.2	5.5	14	5.3	177720000	192940000	226790000	9438000	18037000	5074000	199150000	1.08497e+07	18.3554	0.00788182	4.19813	2.10337
Renin receptor	ATP6AP2	4	3	5	0	1	0	39.008	28.701	18.3	10	18	0	2.6	0	12378000	13208000	32702000	0	3237800	0	1.94293e+07	1.07927e+06	18.0023	0.12587	4.17011	0.900077
Eukaryotic translation initiation factor 5	EIF5	7	7	9	1	2	0	49.222	23.432	18.8	18.8	24.4	4.4	6.5	0	87890000	96327000	70155000	6212100	8981800	0	8.47907e+07	5.06463e+06	16.7417	0.0039999	4.06538	2.39795
Rho GTPase-activating protein 1	ARHGAP1	13	14	12	3	6	1	50.435	79.901	40.8	46	38.5	11.2	16.4	2.3	168360000	180970000	175500000	9823600	27490000	1562000	1.74943e+08	1.29585e+07	13.5002	0.0014394	3.75491	2.84182
Golgi resident protein GCP60	ACBD3	23	22	19	8	8	4	60.593	323.31	60.4	57.8	52.1	21.6	25.8	12.3	729560000	766120000	729350000	69596000	89505000	34706000	7.41677e+08	6.46023e+07	11.4806	0.000218671	3.52113	3.66021
Cytoskeleton-associated protein 4	CKAP4	29	27	32	13	13	5	66.022	323.31	59.5	55.8	66.1	28.6	29.6	12.1	828930000	811530000	759930000	103520000	95168000	30565000	800130000	7.64177e+07	10.4705	2.82758e-05	3.38826	4.54858
GRAM domain-containing protein 1B	GRAMD1B	9	8	8	1	1	2	85.369	20.868	13	12.9	11.1	1.9	1.9	3.4	59956000	58735000	54875000	4742500	3837700	8182300	5.78553e+07	5587500	10.3544	0.00283529	3.37218	2.5474
Erythrocyte band 7 integral membrane protein	STOM	8	8	8	3	2	2	31.73	100.72	43.8	43.8	43.8	13.2	9.7	9.7	135240000	116050000	120580000	13265000	11615000	13285000	1.23957e+08	1.27217e+07	9.74374	0.00237717	3.28448	2.62394
Cell surface glycoprotein MUC18	MCAM	7	6	4	1	0	2	71.607	40.332	16.7	13.8	11.9	2.3	0	5.7	37363000	37296000	31793000	4857900	0	6141800	35484000	3.66657e+06	9.67772	0.0110917	3.27467	1.955
Integrin beta-1	ITGB1	17	17	18	7	8	2	88.414	78.128	26.2	26.2	25.9	11	10	3.5	481740000	477150000	381510000	71523000	59254000	14031000	446800000	4.82693e+07	9.25639	0.00154505	3.21045	2.81106
ER lumen protein-retaining receptor 1;ER lumen protein-retaining receptor	KDELR1	7	7	7	6	6	6	24.542	147.11	37.3	37.3	37.3	36.3	36.3	36.3	3992400000	4402700000	3768000000	498810000	471490000	484260000	4.05437e+09	4.84853e+08	8.36205	0.00284276	3.06386	2.54626
Transmembrane protein 87A	TMEM87A	9	9	11	7	6	2	63.429	56.308	16.2	16	19.6	13	10.8	3.8	158730000	131310000	170490000	30698000	20512000	5549500	153510000	1.89198e+07	8.11371	0.0137886	3.02036	1.86048
Sorting nexin-1	SNX1	8	7	5	1	1	1	59.069	25.908	23.9	21.6	17	6.7	6.3	4.2	92155000	34735000	24916000	4529900	9529100	5428300	50602000	6.49577e+06	7.79	0.180651	2.96162	0.74316
ADP-ribosylation factor GTPase-activating protein 1	ARFGAP1	5	6	3	2	1	0	29.571	41.867	31.7	35.1	18.8	13.7	7	0	33543000	40840000	27773000	9041100	4232400	0	34052000	4424500	7.69624	0.0145675	2.94415	1.83662
Fatty aldehyde dehydrogenase	ALDH3A2	15	16	14	6	5	4	54.847	94	35.1	37.5	33	14.8	12.4	11.1	252130000	257320000	245790000	40740000	38349000	20079000	2.51747e+08	33056000	7.61576	0.000357578	2.92899	3.44663
Coatomer subunit gamma-2	COPG2	16	15	18	6	2	4	97.621	111.04	35	32.7	37.9	15.7	7.7	11.4	154580000	149550000	159820000	31336000	9922700	21135000	154650000	20797900	7.43585	0.00157066	2.8945	2.80392
TATA element modulatory factor	TMF1	6	7	6	0	0	0	122.84	105.5	26.2	29.6	24.2	0.6	2.6	0	204080000	213400000	193550000	39023000	48234000	0	2.03677e+08	2.90857e+07	7.00265	0.00293506	2.8079	2.53238
Src substrate cortactin	CTTN	27	26	30	12	8	4	61.585	238.72	52.4	49.1	55.8	27.1	18	11.3	584490000	591560000	558870000	121330000	101360000	30080000	5.78307e+08	8.42567e+07	6.86363	0.00148244	2.77897	2.82902
Golgin subfamily A member 2	GOLGA2	9	8	8	1	1	1	111.66	46.704	10.9	9.9	10.2	1	1	1	117770000	20512000	18375000	5573500	7231100	10163000	52219000	7.65587e+06	6.82078	0.318617	2.76994	0.496731
Plexin-B2	PLXNB2	8	7	5	1	2	0	205.12	25.652	7.1	6.4	4	0.8	1.6	0	23908000	20416000	19838000	4771800	4864900	0	2.13873e+07	3.21223e+06	6.65809	0.00529284	2.73511	2.27631
Huntingtin	HTT	5	4	4	1	1	2	347.6	15.853	2.6	2	2	0.5	0.5	0.7	7055100	3669200	5462900	338430	1380200	826910	5.39573e+06	848513	6.35904	0.0708056	2.66881	1.14993
Nucleoprotein TPR	TPR	36	36	39	10	10	5	267.29	225.9	19.4	19.3	20.9	6.3	5	3.2	404580000	434730000	394680000	79262000	84453000	38472000	411330000	6.73957e+07	6.10321	0.000756371	2.60957	3.12127
Pyridoxal-dependent decarboxylase domain-containing protein 1	PDXDC1	32	33	35	16	15	8	86.706	292.66	58.5	62.3	63.1	33.5	28.2	20.3	897700000	909570000	910340000	162770000	181530000	101970000	905870000	1.48757e+08	6.08961	0.00115074	2.60635	2.93902
Coronin-1C;Coronin	CORO1C	14	14	13	4	8	3	53.248	60.088	42.4	42.6	41.1	8.2	17.9	10.3	172370000	159560000	160190000	23029000	47482000	14372000	164040000	2.82943e+07	5.79763	0.00756906	2.53546	2.12096
Cytoskeleton-associated protein 5	CKAP5	5	5	4	3	1	0	225.49	8.6975	2.9	3	2.5	1.7	0.7	0	14535000	14742000	12231000	6914600	399170	0	13836000	2.43792e+06	5.67532	0.0290094	2.5047	1.53746
Double-strand break repair protein MRE11A	MRE11A	15	17	14	3	5	6	80.592	71.385	31.8	32.1	29.9	3.8	6.9	13	108600000	127910000	128610000	15277000	23909000	28796000	1.21707e+08	2.26607e+07	5.37083	0.000982138	2.42515	3.00783
Sequestosome-1	SQSTM1	16	16	16	8	10	6	47.687	323.31	62.7	62.7	66.6	35.5	40.9	29.5	549070000	543900000	537650000	114500000	107020000	98020000	543540000	1.06513e+08	5.10302	1.11993e-05	2.35135	4.95081
E3 ubiquitin-protein ligase MYCBP2	MYCBP2	10	9	7	3	2	1	510.08	21.622	3.4	3.1	2.3	0.9	0.6	0.2	28753000	29228000	21991000	9825700	5573700	672530	2.66573e+07	5357310	4.97588	0.0040793	2.31495	2.38941
Integrin alpha-2	ITGA2	6	4	6	1	1	1	129.29	19.228	7.7	4.1	5.8	1.1	1.1	0.8	31253000	19720000	25249000	5445500	4788900	5349500	2.54073e+07	5.19463e+06	4.89107	0.0233454	2.29015	1.6318
Golgi-associated PDZ and coiled-coil motif-containing protein	GOPC	11	12	10	5	6	4	50.519	64.998	29.2	33.3	27.5	14.9	17.5	13.4	150060000	149030000	135510000	35616000	32749000	21983000	1.44867e+08	30116000	4.81029	4.97812e-05	2.26612	4.30293
Fanconi anemia group I protein	FANCI	5	4	4	2	1	4	123.24	17.949	5.1	4	5.7	2.1	1.1	4	8540100	14555000	6237000	0	0	6772800	9.77737e+06	2257600	4.33087	0.228581	2.11466	0.64096
Desmoglein-2	DSG2	7	6	7	4	3	2	122.29	33.312	12.3	8.1	10.9	5.1	3.6	3	44869000	45307000	53744000	11736000	13023000	9798200	4.79733e+07	1.15191e+07	4.16469	0.0104376	2.05821	1.9814
Coiled-coil domain-containing protein 47	CCDC47	15	15	15	7	8	2	55.873	114.09	35.6	35.6	39.3	21.5	20.5	2.1	209800000	204940000	212190000	68230000	74890000	10068000	2.08977e+08	5.10627e+07	4.09255	0.0194537	2.033	1.711
Protein ERGIC-53	LMAN1	21	21	21	17	16	14	57.548	315.77	40	40	40.2	38.6	38.6	35.7	2283000000	2244400000	2369100000	590040000	520550000	601080000	2.29883e+09	5.70557e+08	4.02911	0.000158787	2.01046	3.79919
Integrin alpha-3;Integrin alpha-3 heavy chain;Integrin alpha-3 light chain	ITGA3	8	9	7	3	5	0	116.61	22.997	9.6	10.6	8.2	3.5	5.5	0	51459000	53189000	52888000	19125000	20506000	0	52512000	1.32103e+07	3.97507	0.0286065	1.99098	1.54353
Sodium-coupled neutral amino acid transporter 2	SLC38A2	6	6	6	4	4	2	56.025	81.526	17.8	17.8	19	9.7	9.7	7.3	176450000	167440000	157690000	45804000	43613000	37829000	1.67193e+08	4.24153e+07	3.94181	0.000636476	1.97886	3.19622
Vang-like protein 1	VANGL1	8	10	7	1	2	2	59.974	60.77	24	28.6	22.1	2.7	5.3	5.3	51451000	61459000	46151000	11250000	14366000	15074000	5.30203e+07	1.35633e+07	3.90909	0.0135391	1.96683	1.86841
Ribosome-binding protein 1	RRBP1	24	25	20	11	6	5	152.45	140.77	35	34.5	30.7	23.6	17.7	6.3	225250000	221710000	192020000	75201000	63589000	28484000	2.12993e+08	55758000	3.81996	0.000620479	1.93356	3.20727
Copper-transporting ATPase 1	ATP7A	7	6	3	0	2	1	163.37	18.723	6.4	5.7	3.2	0	2.3	1.5	17076000	19231000	17386000	0	8400700	5719100	1.78977e+07	4706600	3.80267	0.021318	1.92701	1.67125
Emerin	EMD	12	13	12	8	5	5	28.994	97.393	61	68.1	59.4	49.6	24.8	24.8	349960000	301180000	331860000	104440000	108090000	52600000	3.27667e+08	8.83767e+07	3.70762	0.0107984	1.89049	1.96664
DNA-directed RNA polymerase;DNA-directed RNA polymerase I subunit RPA1	POLR1A	5	5	3	0	2	0	187.81	14.282	5.9	6	4.1	0	2.4	0	13148000	12895000	10646000	0	10871000	0	1.22297e+07	3.62367e+06	3.37494	0.125146	1.75486	0.902583
Sodium-coupled neutral amino acid transporter 1	SLC38A1	7	8	7	5	3	1	56.195	41.062	14.3	16.5	14.1	8.5	5.4	1.6	115600000	119310000	133660000	65951000	38594000	11047000	1.22857e+08	3.85307e+07	3.18854	0.0574824	1.6729	1.24047
Sec1 family domain-containing protein 1	SCFD1	6	7	5	3	1	3	72.379	42.821	13.4	17.6	13.4	6.1	2.2	8.9	27790000	26523000	31027000	14207000	4324900	8377100	2.84467e+07	8.96967e+06	3.17143	0.0221783	1.66513	1.65407
SEC23-interacting protein	SEC23IP	21	22	24	12	13	6	111.08	162.23	30.9	30.4	33.7	15.8	18.7	9.3	251180000	278620000	269510000	114720000	80489000	62055000	2.66437e+08	8.57547e+07	3.10696	0.0148597	1.63551	1.82799
Cation-independent mannose-6-phosphate receptor	IGF2R	33	32	29	17	17	6	274.37	201.48	18.6	16.9	15.1	10.3	9.5	4.3	338300000	356690000	326880000	126690000	155450000	59311000	3.40623e+08	113817000	2.99273	0.00814874	1.58146	2.08891
Carboxypeptidase D	CPD	5	5	5	2	2	1	152.93	23.657	6.3	5.7	6.1	1.4	3.4	0.9	27601000	21156000	24005000	5819600	10214000	8383400	24254000	8139000	2.97997	0.0359059	1.5753	1.44483
Ephrin type-A receptor 2	EPHA2	11	15	14	8	6	4	108.27	76.433	20.5	28.9	25.5	11.7	7.2	6.6	98254000	78196000	87659000	39875000	35326000	21852000	8.80363e+07	32351000	2.72129	0.0144063	1.44429	1.84145
Anthrax toxin receptor 1	ANTXR1	6	6	5	2	2	2	62.788	17.733	15.4	15.4	11.7	6.4	4.3	5.7	23694000	23329000	23756000	7057000	9642900	9648700	23593000	8.78287e+06	2.68625	0.00384902	1.4256	2.41465
Nucleoporin NDC1	NDC1	15	15	14	10	9	2	76.304	109.12	31.5	31.5	29.7	22.7	16.9	3.9	135060000	136000000	139090000	71873000	75829000	7033200	1.36717e+08	51578400	2.65066	0.0683281	1.40635	1.1654
General vesicular transport factor p115	USO1	14	15	15	7	8	4	107.89	70.417	23.5	26.6	26.6	11.6	11.5	4.8	84323000	105250000	107470000	44069000	45745000	27840000	9.90143e+07	39218000	2.52472	0.034293	1.33612	1.46479
Protein transport protein Sec16A	SEC16A	17	17	15	9	8	6	251.89	113.52	12.8	13	11.1	5.7	6	4.5	160960000	150710000	169660000	58846000	70282000	64299000	1.60443e+08	6.44757e+07	2.48843	0.00658479	1.31524	2.18146
Insulin receptor substrate 2	IRS2	6	5	4	1	2	2	137.33	38.156	8.7	7.4	4.4	1.4	2.5	2	76359000	61491000	63994000	31569000	33003000	16748000	6.72813e+07	2.71067e+07	2.4821	0.0207992	1.31156	1.68195
Sphingomyelin phosphodiesterase 4	SMPD4	6	8	8	4	5	1	93.351	42.69	10.3	13.7	12.1	5	6.8	1.9	50763000	55764000	57460000	30614000	31658000	4693400	5.46623e+07	22321800	2.44883	0.0878699	1.29209	1.05616
Integrin alpha-5;Integrin alpha-5 heavy chain;Integrin alpha-5 light chain	ITGA5	5	6	5	2	2	2	114.54	20.283	6.8	9.2	7.3	2.4	2.4	4.3	41134000	34093000	50099000	11728000	14911000	26054000	4.17753e+07	1.75643e+07	2.37842	0.0145485	1.25	1.83718
Fibronectin type-III domain-containing protein 3A	FNDC3A	17	18	16	9	9	4	131.85	79.403	21.4	23.3	20.7	9.8	11.1	4.7	196330000	215740000	189570000	99033000	108200000	47151000	2.00547e+08	8.47947e+07	2.36509	0.0136372	1.24189	1.86527
Creatine kinase B-type	CKB	5	6	0	6	5	2	42.644	96.611	24.9	24.9	0	24.9	24.9	7.9	362800000	109690000	0	115960000	77976000	8322300	1.57497e+08	6.74194e+07	2.33607	0.373441	1.22408	0.427778
Protein unc-45 homolog A	UNC45A	3	5	5	1	2	1	103.08	20.082	5.7	8.5	9.2	1.7	3.1	1.7	15854000	12473000	15700000	5993100	7413700	5461100	1.46757e+07	6289300	2.33343	0.0373186	1.22245	1.42807
Ancient ubiquitous protein 1	AUP1	10	10	11	6	6	4	53.028	55.868	28.6	28.6	31.1	20.4	20.8	14.5	90453000	89318000	103490000	45196000	40823000	36304000	9.44203e+07	4.07743e+07	2.31568	0.0158447	1.21144	1.80011
Extended synaptotagmin-1	ESYT1	28	25	27	14	15	15	122.85	168.3	37.7	33.9	35.2	18.2	18.5	20	390610000	437510000	459550000	164220000	195140000	198950000	4.29223e+08	1.86103e+08	2.30637	0.00164829	1.20562	2.78297
MAP kinase-activating death domain protein	MADD	6	7	4	2	2	1	176.55	15.424	5.9	6.5	4.4	2.3	2.3	0.8	24828000	20613000	11857000	9524900	10300000	5224400	1.90993e+07	8.34977e+06	2.28741	0.0505238	1.19371	1.2965
Lysophospholipid acyltransferase 7	MBOAT7	6	6	7	6	5	5	52.764	55.102	18.9	18.9	21.4	16.7	14.2	16.3	159040000	152600000	170660000	71393000	67393000	72121000	1.60767e+08	7.03023e+07	2.28679	0.00204608	1.19332	2.68908
E3 ubiquitin-protein ligase RNF213	RNF213	5	6	3	5	3	1	591.4	15.881	1.4	1.7	0.8	1.4	0.7	0.4	14143000	10305000	14597000	7076600	10022000	0	13015000	5.69953e+06	2.28352	0.218816	1.19126	0.659921
Syntaxin-binding protein 1	STXBP1	12	10	3	8	9	3	67.568	49.142	33.7	25.8	9.8	25.1	26.9	9.8	141510000	59452000	29607000	39479000	34891000	28679000	7.68563e+07	3.43497e+07	2.23747	0.298485	1.16187	0.525077
Surfeit locus protein 4	SURF4	6	6	6	5	5	5	21.127	57.383	39.8	39.8	39.8	30.1	30.1	34.4	272170000	292220000	310720000	139170000	120070000	132390000	2.91703e+08	1.30543e+08	2.23453	0.00766639	1.15997	2.11541
4F2 cell-surface antigen heavy chain	SLC3A2	18	18	16	14	14	12	64.872	323.31	52.8	52.8	49.4	46.6	49.4	44.4	2647500000	2633700000	2563800000	1180400000	1190400000	1177800000	2615000000	1.18287e+09	2.21073	0.000282315	1.14452	3.54927
Solute carrier family 12 member 2	SLC12A2	4	5	3	2	1	2	124.59	11.174	5.7	5.5	3.7	3	1.9	3	13152000	14424000	12372000	6098600	4895600	7454100	13316000	6.14943e+06	2.1654	0.0328587	1.11464	1.48335
DNA-directed RNA polymerase I subunit RPA2	POLR1B	7	6	6	5	3	4	128.23	14.805	10.7	8	9.3	6.9	3.5	5.9	16988000	15746000	19619000	7973700	6522100	10047000	17451000	8.18093e+06	2.13313	0.000307674	1.09297	3.51191
GTPase-activating protein and VPS9 domain-containing protein 1	GAPVD1	7	7	8	3	3	2	157.46	33.443	7.1	6.9	8.7	2.3	2.3	1.6	36752000	35748000	41830000	16287000	24180000	13199000	38110000	1.78887e+07	2.1304	0.0545578	1.09112	1.26314
Cullin-3	CUL3	6	3	6	4	4	3	88.929	27.231	10.5	5.6	10.5	7.3	7.3	6	29052000	28638000	27041000	10847000	15179000	14225000	2.82437e+07	13417000	2.10507	0.0128829	1.07387	1.88999
Methyltransferase-like protein 13	METTL13	4	6	5	3	2	2	78.767	14.507	9.7	14.7	12.9	5	4	4.3	18772000	20844000	21364000	11912000	8757900	8315300	2.03267e+07	9.66173e+06	2.10383	0.030997	1.07302	1.50868
Disintegrin and metalloproteinase domain-containing protein 9	ADAM9	8	6	5	4	3	1	69.323	19.614	18.8	13.5	11.6	11.6	8	3.8	46881000	25680000	21764000	18703000	16095000	10081000	3.14417e+07	1.49597e+07	2.10176	0.107172	1.0716	0.969918
Serine/threonine-protein kinase A-Raf	ARAF	5	5	5	3	3	1	67.585	18.123	14	14	9.4	9.9	9.9	1.8	27282000	25719000	36303000	15615000	14954000	11961000	29768000	1.41767e+07	2.09979	0.0707458	1.07024	1.1503
AP-2 complex subunit alpha-2	AP2A2	7	4	5	4	3	3	103.96	25.253	21.5	15.9	18.6	16.4	13.3	13.6	23782000	20509000	18226000	7636000	12172000	10203000	20839000	1.00037e+07	2.08314	0.0551948	1.05876	1.2581
Protein FAM91A1	FAM91A1	10	11	10	5	4	6	93.908	41.845	23.7	24.8	17.2	8.7	6	10.7	94564000	88258000	69276000	38095000	42295000	41015000	8.40327e+07	4.04683e+07	2.0765	0.0338919	1.05416	1.4699
C-Jun-amino-terminal kinase-interacting protein 4	SPAG9	10	8	7	3	4	0	145.17	23.831	12.3	8.6	8.1	2.9	4.1	0	33475000	33176000	31931000	18488000	29622000	0	3.28607e+07	1.60367e+07	2.0491	0.178038	1.03499	0.749487
Importin subunit alpha-5;Importin subunit alpha-5, N-terminally processed	KPNA1	6	6	4	3	3	1	60.221	27.255	29.2	29.2	19.7	15.2	16.9	14.7	40541000	37454000	44502000	21526000	26495000	13210000	4.08323e+07	2.04103e+07	2.00057	0.0745462	1.00041	1.12757
Sterol O-acyltransferase 1	SOAT1	13	14	15	9	10	11	64.734	111.2	22.5	26.9	32.4	15.8	18.5	23.5	284330000	314480000	357790000	160550000	159550000	158830000	3.18867e+08	1.59643e+08	1.99737	0.0182483	0.998101	1.73878
ADP-ribosylation factor 1;ADP-ribosylation factor 3	ARF1;ARF3	4	4	6	6	5	4	20.697	48.74	50.8	39.8	56.4	27.6	38.7	52.5	264660000	266940000	182100000	134680000	100640000	125540000	237900000	1.20287e+08	1.97778	0.0677494	0.983879	1.16909
Torsin-1A-interacting protein 2	TOR1AIP2	9	9	9	3	5	4	51.263	49.327	40.6	40.6	39.1	10.6	25.3	19.1	71727000	86442000	75559000	40486000	52997000	24953000	7.79093e+07	3.94787e+07	1.97345	0.0244406	0.980723	1.61189
Lamin-B receptor	LBR	9	9	10	10	9	5	70.702	87.099	19.8	17.1	21.1	18.7	15.6	14.1	285050000	288710000	202910000	137560000	140960000	117670000	258890000	1.32063e+08	1.96035	0.0258428	0.971109	1.58766
Nuclear pore complex protein Nup153	NUP153	13	11	12	9	8	3	153.94	57.944	15.5	12	13.9	10.2	9.2	4.5	75044000	84689000	89882000	52681000	52118000	23974000	83205000	4.29243e+07	1.93841	0.0920681	0.954874	1.03589
Protein wntless homolog	WLS	6	7	6	5	5	2	62.253	13.572	10.7	12.4	12.4	10.2	10.2	4.6	61659000	57950000	65277000	32344000	34338000	30711000	6.16287e+07	3.24643e+07	1.89835	0.0115591	0.924746	1.93707
ADP-ribosylation factor GTPase-activating protein 2	ARFGAP2	10	11	10	9	7	5	53.476	58.406	26.4	28.2	25.6	22.7	16.4	12	153530000	146330000	133920000	75729000	78793000	74838000	1.44593e+08	7.64533e+07	1.89126	0.00624948	0.91935	2.20416
Tryptophan--tRNA ligase, cytoplasmic;T1-TrpRS;T2-TrpRS	WARS	7	8	6	5	4	4	53.165	35.001	24.4	29.3	20.6	17.6	13.2	14.2	88808000	83826000	73715000	39413000	42237000	48920000	8.21163e+07	4.35233e+07	1.88672	0.0335935	0.91588	1.47374
Protein transport protein Sec23B	SEC23B	7	9	5	5	5	2	86.478	31.242	16.9	20.5	13	11.7	10.7	5.2	24516000	33060000	35032000	17225000	18491000	13559000	3.08693e+07	16425000	1.87941	0.0718053	0.910281	1.14384
Phospholipase D3	PLD3	7	8	7	7	6	6	54.705	24.339	18.8	22.7	18.8	18.8	15.9	16.5	86618000	95498000	95746000	48309000	52808000	47101000	9.26207e+07	49406000	1.87468	0.00476969	0.906648	2.32151
Serine/threonine-protein phosphatase 6 regulatory subunit 3	PPP6R3	6	7	4	3	6	2	92.407	37.59	11.1	11.1	6.7	4.7	11.1	3.4	27058000	26934000	39232000	19852000	16679000	13246000	3.10747e+07	1.65923e+07	1.87283	0.130554	0.905222	0.88421
Unconventional myosin-X	MYO10	7	8	6	5	4	2	238.51	28.239	5.5	6.4	4.4	3	2.6	2.1	36672000	29068000	25454000	20302000	17148000	11684000	30398000	16378000	1.85603	0.00836868	0.892217	2.07734
Dolichyl-diphosphooligosaccharide--protein glycosyltransferase subunit STT3B	STT3B	21	21	21	18	19	11	93.673	100.47	25.9	25.9	25.8	22.8	23.4	15.1	465240000	475490000	490530000	251450000	252460000	267630000	4.77087e+08	257180000	1.85507	0.000193389	0.891473	3.71357
Signal recognition particle receptor subunit alpha	SRPR	17	15	18	13	12	8	69.81	99.962	31.2	26.8	32.8	24.8	22.6	14.9	209980000	224350000	201220000	111900000	120220000	110530000	211850000	1.14217e+08	1.85481	0.00158062	0.89127	2.80117
WD repeat-containing protein 11	WDR11	7	7	5	5	5	2	136.68	37.816	9.6	9.6	6	6.6	6.8	4	31480000	43277000	27018000	24123000	18514000	12866000	33925000	18501000	1.83368	0.0930253	0.874746	1.0314
Manganese-transporting ATPase 13A1	ATP13A1	12	14	8	4	8	5	132.95	49.151	12.4	15.8	8.1	3.7	7.9	5.6	50183000	57763000	45940000	26884000	33075000	24582000	5.12953e+07	2.81803e+07	1.82025	0.00174078	0.864139	2.75926
Myoferlin	MYOF	58	56	53	46	46	35	234.71	278.61	35.3	35	34.9	29.5	28.8	23.4	635870000	661020000	643600000	359620000	356070000	361640000	646830000	359110000	1.8012	0.000928069	0.848961	3.03242
Probable ATP-dependent RNA helicase DDX52	DDX52	6	6	4	5	4	5	67.497	31.778	16.9	16.9	11.5	12.9	9.8	12.9	25822000	20783000	34026000	14496000	13803000	16494000	26877000	14931000	1.80008	0.0598554	0.848061	1.2229
Importin-11	IPO11	7	7	6	6	4	4	99.707	25.529	13.4	14.7	15.4	11.2	7.5	8.1	21812000	22391000	29792000	15647000	10963000	14997000	24665000	13869000	1.77843	0.0500767	0.830602	1.30036
AP-3 complex subunit delta-1	AP3D1	6	6	7	5	5	5	130.16	26.368	8.4	8.4	9.5	6.5	6.5	6.5	24104000	18902000	34844000	13643000	12843000	17574000	25950000	1.46867e+07	1.76691	0.0745732	0.821228	1.12742
Spectrin alpha chain, non-erythrocytic 1	SPTAN1	14	11	3	8	7	3	282.83	66.517	9.1	8.3	2.7	6.8	6	2.7	113200000	55177000	32185000	51345000	37602000	25797000	66854000	38248000	1.74791	0.233254	0.80563	0.632171
Epidermal growth factor receptor;Receptor protein-tyrosine kinase	EGFR	18	20	16	13	11	10	134.28	144.88	19.5	23.4	18.3	14.2	12	12.1	192050000	176360000	187610000	97069000	95534000	125780000	185340000	1.06128e+08	1.74639	0.0143831	0.804373	1.84215
NADPH--cytochrome P450 reductase	POR	5	6	6	3	4	3	76.689	14.821	10.8	14.8	14.8	6.5	7.7	4.1	18286000	19055000	20475000	9332100	12353000	11798000	19272000	1.1161e+07	1.72672	0.00755455	0.788036	2.12179
Fatty acid synthase;[Acyl-carrier-protein] S-acetyltransferase;[Acyl-carrier-protein] S-malonyltransferase;3-oxoacyl-[acyl-carrier-protein] synthase;3-oxoacyl-[acyl-carrier-protein] reductase;3-hydroxyacyl-[acyl-carrier-protein] dehydratase;Enoyl-[acyl-carrier-protein] reductase;Oleoyl-[acyl-carrier-protein] hydrolase	FASN	116	118	116	104	104	101	273.42	323.31	59.3	60.6	61.3	53.5	51.8	52.5	8161900000	8320800000	8298500000	4869200000	4787800000	4757500000	8260400000	4.80483e+09	1.71919	0.000555333	0.781725	3.25545
Neuroblast differentiation-associated protein AHNAK	AHNAK	52	54	56	31	29	24	629.09	323.31	23.4	24.1	24.3	13.8	14	12.9	627720000	640570000	661200000	415980000	375540000	363660000	6.43163e+08	385060000	1.67029	0.00925873	0.740102	2.03345
Inositol 1,4,5-trisphosphate receptor type 1	ITPR1	55	58	54	36	35	27	313.93	323.31	34.7	34.8	32.3	23	23	18.2	822520000	825670000	888820000	515360000	465450000	539120000	845670000	5.06643e+08	1.66916	0.00228115	0.739124	2.64185
Dihydropyrimidinase-related protein 2	DPYSL2	7	6	2	3	4	0	62.293	73.909	29.5	27.1	8.9	16.3	21	0	81289000	40770000	17433000	45117000	38846000	0	4.64973e+07	2.79877e+07	1.66135	0.202492	0.732357	0.693593
Microtubule-associated protein;Microtubule-associated protein 4	MAP4	8	7	7	6	6	3	245.44	36.965	5.2	4.5	4.7	3.7	4	2	67099000	62538000	51964000	36776000	42142000	31110000	6.05337e+07	36676000	1.6505	0.0178982	0.722901	1.74719
Actin, alpha cardiac muscle 1;Actin, gamma-enteric smooth muscle;Actin, alpha skeletal muscle;Actin, aortic smooth muscle	ACTC1;ACTG2;ACTA1;ACTA2	5	4	3	4	4	3	42.019	70.013	60.5	52.8	39.3	54.9	54.9	41.1	788230000	725160000	1177200000	375840000	206720000	1055400000	8.96863e+08	5.45987e+08	1.64265	0.0977229	0.716022	1.01
Vacuolar protein sorting-associated protein 45	VPS45	5	5	5	4	4	3	65.076	19.055	11.8	11.8	12.3	10.2	10.2	7.7	25833000	31463000	30413000	21405000	13651000	18718000	2.92363e+07	1.79247e+07	1.63107	0.0997574	0.705816	1.00106
Oxysterol-binding protein-related protein 9	OSBPL9	6	6	6	3	4	2	83.184	20.646	13.2	9.6	12.5	4.2	5.8	2.7	28313000	28472000	30061000	18401000	19288000	15900000	2.89487e+07	17863000	1.62059	0.0190412	0.696523	1.72031
Oxysterol-binding protein-related protein 8;Oxysterol-binding protein	OSBPL8	11	12	11	6	6	5	101.19	63.289	16.8	18	17.4	8.2	8.2	7.2	69118000	76993000	78707000	46403000	43407000	49771000	7.49393e+07	46527000	1.61066	0.0120627	0.687655	1.91856
Protein transport protein Sec24B	SEC24B	11	11	10	5	6	6	137.42	44.588	12.9	12.8	12.4	5	6.4	6.2	45240000	43265000	48726000	29075000	28618000	28202000	4.57437e+07	2.86317e+07	1.59766	0.0104296	0.67596	1.98173
Solute carrier family 12 member 7	SLC12A7	6	5	6	4	2	2	119.13	31.381	10.2	9.3	9	6.4	4.1	3.6	40467000	43924000	42136000	25045000	33031000	21408000	4.21757e+07	2.64947e+07	1.59185	0.0313142	0.670709	1.50426
Protein sel-1 homolog 1	SEL1L	7	8	6	7	5	4	88.754	28.295	14.7	16	11.2	13.4	10.8	8.7	37579000	29601000	39887000	24385000	20901000	22787000	35689000	22691000	1.57283	0.0331374	0.653359	1.47968
Multidrug resistance-associated protein 1	ABCC1	26	26	25	20	18	14	160.44	158.09	26.3	25.3	25.6	19.4	15.8	13.4	197150000	212910000	199350000	127570000	127960000	133450000	2.03137e+08	129660000	1.56669	0.00624568	0.647717	2.20442
ATP-dependent RNA helicase DDX18	DDX18	12	11	11	8	7	10	75.406	53.456	23.6	19.3	21.8	17.3	13	20.3	84405000	98889000	79669000	55682000	49424000	63006000	8.76543e+07	5.60373e+07	1.56421	0.0808199	0.645437	1.09248
WASH complex subunit 7	KIAA1033	6	5	4	3	3	2	136.5	32.582	7.9	6.9	5.5	3.3	3.1	2.5	20441000	16553000	19482000	15710000	12450000	8591500	1.88253e+07	12250500	1.5367	0.0935071	0.619835	1.02916
Ubiquitin-40S ribosomal protein S27a;Ubiquitin;40S ribosomal protein S27a;Ubiquitin-60S ribosomal protein L40;Ubiquitin;60S ribosomal protein L40;Polyubiquitin-B;Ubiquitin;Polyubiquitin-C;Ubiquitin	RPS27A;UBB;UBC;UBA52	7	7	8	7	6	6	17.965	61.733	50.6	50.6	50.6	50.6	38.5	42.3	1174700000	1592600000	1356800000	911140000	819580000	974540000	1374700000	9.01753e+08	1.52447	0.0915764	0.608312	1.03822
Spliceosome RNA helicase DDX39B	DDX39B	10	10	10	8	8	5	48.991	88.263	59.3	61.4	59.3	52.3	53.7	50.9	186710000	185420000	206930000	127760000	104300000	148620000	193020000	1.26893e+08	1.52112	0.0126173	0.605134	1.89903
Protein scribble homolog	SCRIB	5	4	4	3	5	3	174.91	22.946	6	4.4	5.1	3.6	5.8	3.6	20738000	21522000	26068000	13980000	13953000	17020000	22776000	1.49843e+07	1.51999	0.00732126	0.604059	2.13541
Lysophosphatidylcholine acyltransferase 1	LPCAT1	10	11	12	7	5	11	59.151	83.374	29.8	32	32	18	12.4	24.7	110630000	120170000	115460000	69294000	68615000	90819000	115420000	7.62427e+07	1.51385	0.0378274	0.598223	1.42219
Zinc finger CCCH-type antiviral protein 1	ZC3HAV1	39	40	39	34	30	27	101.43	323.31	57.3	58.4	56.9	49.9	46.2	41.7	725440000	741730000	700850000	470030000	475200000	487360000	7.22673e+08	477530000	1.51336	0.00431153	0.597752	2.36537
Serine/threonine-protein kinase MRCK beta	CDC42BPB	3	5	5	3	2	1	194.31	17.292	2	3.6	3.2	1.9	1.3	0.8	10820000	9967500	10101000	7859300	7607200	4964800	1.02962e+07	6.81043e+06	1.51182	0.0538386	0.596289	1.26891
Protein MON2 homolog	MON2	5	4	5	3	3	4	190.36	12.969	3.1	2.3	3.9	1.6	1.9	2.5	12537000	16795000	16932000	9782500	10230000	10681000	1.54213e+07	1.02312e+07	1.50729	0.0511515	0.591957	1.29114
Sodium/potassium-transporting ATPase subunit alpha-3	ATP1A3	10	10	1	7	10	0	108.28	260.2	41.7	43.2	21.2	34.1	42.6	17.3	579730000	125630000	4031100	121300000	351880000	0	236463700	1.57727e+08	1.4992	0.733242	0.584192	0.134753
Monocarboxylate transporter 4	SLC16A3	14	14	17	15	15	14	49.469	115.31	29.2	29.2	36.6	29.2	29.2	32.5	1151100000	1191700000	1282200000	840620000	780410000	818640000	1.20833e+09	8.13223e+08	1.48586	0.0126827	0.571295	1.89679
Helicase-like transcription factor	HLTF	7	5	6	5	5	6	113.86	29.995	11.9	8.9	10	8.2	8.1	9.9	36313000	32196000	34823000	21315000	21119000	27131000	34444000	2.31883e+07	1.4854	0.0334201	0.570854	1.47599
Integrin beta-4	ITGB4	4	4	2	2	3	3	202.16	12.776	2.7	3.3	1.3	1.3	1.9	2.1	17459000	15790000	14051000	10194000	9056500	12689000	1.57667e+07	10646500	1.48092	0.113052	0.566498	0.946724
DnaJ homolog subfamily C member 13	DNAJC13	7	6	6	4	5	2	254.41	21.298	4.2	3.6	3.8	2.3	3.3	0.9	29640000	17436000	15352000	21254000	15337000	5765700	2.08093e+07	14118900	1.47386	0.10228	0.559603	0.99021
Minor histocompatibility antigen H13	HM13	10	10	7	7	9	5	41.488	91.009	27.6	29.4	21	25.7	27.6	21.5	211090000	212420000	217050000	157810000	146090000	132980000	213520000	1.45627e+08	1.46621	0.0168365	0.552097	1.77375
Fermitin family homolog 2	FERMT2	8	9	5	6	7	6	73.352	36.657	21.4	24.4	13.9	16.4	18	18	45521000	43440000	63246000	37766000	27590000	38771000	5.07357e+07	34709000	1.46174	0.0799943	0.547691	1.09694
Protein transport protein Sec24D	SEC24D	4	4	4	3	1	1	113.01	16.137	7	7.1	6	5.3	2.6	2.6	11198000	9734000	13023000	8543000	8252100	6496300	1.13183e+07	7763800	1.45783	0.144936	0.543827	0.838824
Nuclear pore complex protein Nup98-Nup96;Nuclear pore complex protein Nup98;Nuclear pore complex protein Nup96	NUP98	13	10	11	11	10	7	85.676	45.402	21.6	17.5	18.1	17.1	15.8	11.4	62799000	68283000	73916000	51241000	55398000	34330000	6.83327e+07	4.69897e+07	1.45421	0.144375	0.540232	0.840507
Transmembrane protein 209	TMEM209	8	7	7	4	6	4	62.921	51.011	24.1	21.9	21.9	12.5	18.2	15.3	59758000	62483000	46721000	33553000	44025000	38759000	5.63207e+07	38779000	1.45235	0.0800584	0.538389	1.09659
Monocarboxylate transporter 1	SLC16A1	9	8	11	6	7	3	53.944	94.569	19.2	15.6	21	10.4	15.4	8	289730000	273560000	266500000	264730000	218050000	91802000	2.76597e+08	1.91527e+08	1.44416	0.203552	0.530233	0.691324
Inverted formin-2	INF2	10	11	10	3	3	3	135.62	48.247	12.7	15.4	14.2	5.4	4.2	3.8	50570000	48054000	44842000	30984000	42333000	26427000	47822000	33248000	1.43834	0.0815923	0.524407	1.08835
Ribosome biogenesis protein BMS1 homolog	BMS1	6	6	5	5	4	3	145.81	15.415	8	8	7.3	5.7	3.8	3.4	27195000	29106000	28276000	15671000	18713000	24450000	2.81923e+07	1.96113e+07	1.43755	0.0700897	0.523615	1.15435
Large neutral amino acids transporter small subunit 1	SLC7A5	9	8	7	7	8	7	55.01	58.863	19.5	17.8	17.8	17.8	19.5	17.8	1260300000	1128300000	1142300000	833360000	841390000	781700000	1.17697e+09	8.18817e+08	1.4374	0.0125118	0.523461	1.90268
Protein transport protein Sec24A	SEC24A	10	10	9	9	9	8	119.75	32.508	11.9	12	10.4	10.7	10.2	9.4	81341000	71356000	70794000	59262000	47671000	48793000	74497000	5.19087e+07	1.43516	0.00058975	0.521207	3.22933
Very-long-chain enoyl-CoA reductase	TECR	12	12	12	11	11	9	36.034	50.897	32.8	32.8	33.1	29.9	29.9	25	395100000	434690000	403600000	273760000	278090000	308040000	411130000	286630000	1.43436	0.0196006	0.520405	1.70773
Neutral amino acid transporter B(0);Amino acid transporter	SLC1A5	16	15	16	15	13	12	56.598	153.98	35.9	35.1	43.6	35.9	30.9	33.3	387480000	405980000	381430000	233610000	311090000	278800000	391630000	274500000	1.4267	0.0240636	0.512685	1.61864
Chitobiosyldiphosphodolichol beta-mannosyltransferase	ALG1	5	5	6	5	5	5	52.518	21.69	14.7	14.7	16.2	14.7	14.7	14.7	107730000	93949000	145000000	78818000	76460000	88064000	1.1556e+08	81114000	1.42466	0.0988733	0.510615	1.00492
Protein unc-13 homolog D	UNC13D	4	2	6	4	4	2	123.28	18.833	5.7	2.9	9.7	5.2	5.7	2.9	16987000	11673000	12404000	8191300	7693800	13170000	13688000	9.68503e+06	1.41331	0.284062	0.499083	0.546587
Myb-binding protein 1A	MYBBP1A	8	8	7	6	6	5	148.85	47.105	9.4	9	8.4	6.9	6	5.7	27688000	28146000	27830000	21106000	19967000	18251000	27888000	1.97747e+07	1.41029	0.0111964	0.495991	1.95092
Cystine/glutamate transporter	SLC7A11	4	6	6	3	4	2	55.422	21.056	9.6	15.4	15.4	6	8.8	4.6	79300000	92721000	89829000	55007000	63442000	67290000	8.72833e+07	61913000	1.40977	0.00627276	0.495464	2.20254
Focadhesin	FOCAD	4	5	4	3	2	5	200.07	19.22	4.1	4.5	3.9	3.3	1.4	4.5	14881000	12728000	13184000	8071500	8764500	12130000	1.35977e+07	9.65533e+06	1.40831	0.141004	0.493961	0.85077
Signal recognition particle subunit SRP68	SRP68	16	16	14	13	14	8	70.729	162.55	36.5	36.7	34	29.3	32.1	20.6	233040000	235230000	238120000	185370000	154870000	165370000	2.35463e+08	1.68537e+08	1.3971	0.0210879	0.48244	1.67597
Sideroflexin-1	SFXN1	9	9	8	9	8	7	35.619	58.372	50	49.7	45	41.9	45.3	40.4	120330000	109910000	127190000	85275000	76823000	93909000	1.19143e+08	8.53357e+07	1.39617	0.000342878	0.481477	3.46486
Phosphatidylserine synthase 1	PTDSS1	8	9	8	7	9	6	55.527	48.981	18.6	21.8	21.6	19.9	23.7	14.4	136400000	167600000	165640000	115180000	110430000	111360000	1.56547e+08	1.12323e+08	1.39371	0.0617653	0.478935	1.20926
Nuclear pore complex protein Nup85	NUP85	10	10	12	10	10	9	75.019	92.199	20.7	20.7	24.7	21.5	21.5	19.5	91835000	90637000	89982000	68094000	52838000	74856000	90818000	6.52627e+07	1.39158	0.0608201	0.47672	1.21595
40S ribosomal protein S2	RPS2	11	13	12	11	11	10	31.324	56.636	34.8	40.3	40.3	37.9	37.5	36.5	607390000	608040000	557720000	463550000	422270000	388650000	591050000	4.24823e+08	1.39128	0.00533252	0.476417	2.27307
Lipase maturation factor 2	LMF2	7	7	8	7	8	6	79.697	46.717	13	13	14.6	13.4	14.9	11.9	73855000	61331000	59759000	49728000	49112000	41836000	6.49817e+07	46892000	1.38577	0.0342845	0.470691	1.4649
ATP-dependent RNA helicase DDX24	DDX24	15	15	11	8	7	3	91.48	43.619	27.1	27.8	20.7	14.3	11.5	6.4	71624000	80133000	73074000	74527000	70333000	17498000	7.49437e+07	5.41193e+07	1.38479	0.361705	0.469662	0.441646
Band 4.1-like protein 1	EPB41L1	4	3	3	2	2	1	78.83	9.5886	12.7	7.4	4.4	5	2.9	1.6	16640000	14888000	12289000	11917000	9442400	10564000	1.46057e+07	1.06411e+07	1.37257	0.073553	0.456876	1.1334
RNA polymerase-associated protein CTR9 homolog	CTR9	5	4	5	4	2	3	133.5	17.998	8	6.2	7.8	6	2.8	5.9	17445000	17258000	28490000	17427000	14682000	14088000	2.10643e+07	15399000	1.3679	0.329306	0.451966	0.482401
FAD synthase;Molybdenum cofactor biosynthesis protein-like region;FAD synthase region	FLAD1	7	6	6	7	4	6	65.265	24.55	21	16.9	16.9	18.1	9.9	18.4	27415000	22859000	24134000	14804000	20092000	19683000	2.48027e+07	18193000	1.36331	0.161709	0.447112	0.791266
Protein ELYS	AHCTF1	17	17	12	10	11	8	252.5	60.927	10.7	10.6	7.9	5.1	6.6	5.1	79039000	86297000	75376000	67381000	66011000	43626000	8.02373e+07	59006000	1.35982	0.0675966	0.443412	1.17007
Rab3 GTPase-activating protein catalytic subunit	RAB3GAP1	9	10	9	6	7	5	110.52	54.245	15.2	16.2	14.9	9.1	11.1	8.3	51318000	40837000	47044000	27264000	34996000	40131000	4.63997e+07	3.41303e+07	1.35948	0.173116	0.44306	0.761663
Catenin beta-1	CTNNB1	6	7	7	4	3	2	84.765	32.992	17.7	19.9	20.5	9.3	8	6.7	25598000	24964000	26405000	24234000	18470000	13945000	2.56557e+07	18883000	1.35866	0.169033	0.44219	0.772029
Polynucleotide 5-hydroxyl-kinase NOL9	NOL9	4	3	4	4	4	5	79.322	29.039	9.3	6.1	9.5	11.8	11.8	12.3	23157000	15082000	29129000	17225000	14531000	17987000	22456000	16581000	1.35432	0.194617	0.43757	0.71082
Rab3 GTPase-activating protein non-catalytic subunit	RAB3GAP2	11	10	8	8	8	3	155.98	31.607	8.6	8.5	6.1	5.7	6	2.7	44937000	53447000	45079000	41634000	38779000	25630000	47821000	3.53477e+07	1.35288	0.121163	0.436029	0.91663
Transportin-1	TNPO1	5	4	5	2	2	3	102.35	19.567	10.5	7.6	10.5	3.7	2.8	4.9	22644000	18371000	20730000	19079000	6938400	19664000	2.05817e+07	1.52271e+07	1.35164	0.228611	0.434715	0.640902
Cell division cycle protein 16 homolog	CDC16	10	10	9	10	11	3	71.655	35.621	20.5	20.5	18.9	20.6	21.9	8.1	60611000	68474000	80911000	61307000	67761000	26543000	6.99987e+07	5.18703e+07	1.34949	0.422566	0.432418	0.374105
Cleavage and polyadenylation specificity factor subunit 3	CPSF3	8	8	6	4	5	5	77.485	32.602	22.2	23.2	15.8	11	12.6	14.5	34202000	43444000	34878000	33764000	25493000	24145000	37508000	2.78007e+07	1.34918	0.196274	0.432079	0.707138
Nucleolar GTP-binding protein 1	GTPBP4	15	16	15	12	14	8	73.964	57.162	31.4	32.8	31.2	22.6	28.1	18.1	171830000	179210000	199680000	154040000	127810000	126430000	1.83573e+08	1.36093e+08	1.34888	0.0986258	0.43176	1.00601
Long-chain-fatty-acid--CoA ligase 3	ACSL3	26	24	24	24	23	18	80.419	183.22	53.1	50.4	47.5	49.9	49.6	40.4	620360000	651770000	650290000	500450000	457180000	470200000	6.40807e+08	4.75943e+08	1.34639	0.0186943	0.429099	1.72829
Triple functional domain protein	TRIO	8	9	8	5	7	5	262.68	29.297	5.4	5.4	4.7	2.3	4	3.2	33637000	33649000	29272000	21709000	24608000	25453000	32186000	2.39233e+07	1.34538	0.0735027	0.428015	1.1337
Eukaryotic translation initiation factor 4 gamma 2	EIF4G2	12	12	9	7	9	7	102.33	52.355	18.7	19.3	13.6	10.1	13.8	10.8	141610000	134280000	128770000	103940000	104090000	92836000	1.34887e+08	1.00289e+08	1.34498	0.00424076	0.427589	2.37256
26S protease regulatory subunit 6A	PSMC3	5	7	5	4	6	5	44.323	56.729	21.7	27	21.7	15.1	22.4	20.2	56715000	58380000	56089000	32904000	40475000	53925000	5.70613e+07	4.24347e+07	1.34469	0.151863	0.42727	0.818549
Mitochondrial carrier homolog 1	MTCH1	3	3	6	3	3	3	39.97	11.787	9.9	9.9	24.2	9.9	9.9	9.9	25165000	23175000	24409000	16602000	18166000	19352000	2.42497e+07	18040000	1.34422	0.0340858	0.426766	1.46743
Nuclear migration protein nudC	NUDC	9	11	8	8	8	2	38.242	27.218	30.5	37.8	28.4	25.1	26.6	6	125660000	140460000	120110000	121360000	125780000	40590000	1.28743e+08	95910000	1.34233	0.297722	0.424745	0.526189
Transportin-3	TNPO3	9	10	8	7	4	3	104.2	43.118	15.8	17	15.1	10.6	6.1	6.1	42030000	34568000	28516000	22620000	27054000	28778000	35038000	2.61507e+07	1.33985	0.260481	0.422073	0.584224
GPI transamidase component PIG-S	PIGS	4	5	4	5	3	2	61.655	30.351	12.8	18.6	15	16.2	8.3	7.2	17502000	23031000	23233000	16605000	11139000	19933000	2.12553e+07	1.58923e+07	1.33746	0.24931	0.419494	0.60326
Baculoviral IAP repeat-containing protein 6	BIRC6	5	3	3	4	4	1	530.25	9.2672	1.4	0.7	0.7	0.9	0.9	0.2	7234600	4907800	5918300	5574600	4336700	3672300	6.02023e+06	4.52787e+06	1.3296	0.0932438	0.410988	1.03038
Nucleoporin NUP188 homolog	NUP188	16	17	10	12	15	9	196.04	55.895	13.2	13.2	7.8	9.1	12	7.1	75630000	73387000	74669000	57361000	51253000	59938000	74562000	56184000	1.3271	0.0132621	0.408281	1.87739
Coatomer subunit delta	ARCN1	22	24	25	19	23	15	57.21	137.38	41.9	43.8	48.7	38.9	42.3	31.7	481650000	512780000	483070000	351270000	408860000	359860000	492500000	373330000	1.31921	0.00436687	0.399672	2.35983
THO complex subunit 2	THOC2	14	14	17	10	11	10	182.77	50.73	12	12.1	14.1	8	9	8.6	63835000	65464000	61020000	40291000	50706000	53369000	6.34397e+07	48122000	1.31831	0.0794602	0.398689	1.09985
60S ribosomal protein L15;Ribosomal protein L15	RPL15	10	12	13	9	10	11	24.146	58.101	44.1	51	51.5	39.7	44.1	51	656300000	607610000	761190000	537610000	458690000	540080000	6.75033e+08	5.12127e+08	1.3181	0.0330664	0.398458	1.48061
Phosphoinositide 3-kinase regulatory subunit 4	PIK3R4	8	10	8	7	7	3	153.1	28.879	8.2	10.5	8.4	7.1	7.1	2.5	24165000	23315000	23244000	17413000	19256000	17015000	2.35747e+07	1.78947e+07	1.31741	0.0204248	0.397708	1.68984
Malate dehydrogenase, mitochondrial;Malate dehydrogenase	MDH2	4	3	0	7	5	2	35.503	22.6	17.2	13.6	0	32.8	22.8	6.8	58550000	16962000	0	20718000	22145000	14472000	2.51707e+07	1.91117e+07	1.31703	0.743007	0.39729	0.129007
STE20-like serine/threonine-protein kinase	SLK	14	13	9	7	8	2	142.69	64.828	15.8	13.6	11.3	6.8	8.6	2.1	103420000	111790000	104430000	102020000	111590000	29654000	1.06547e+08	81088000	1.31396	0.410401	0.393925	0.386791
Golgi-specific brefeldin A-resistance guanine nucleotide exchange factor 1	GBF1	12	13	12	9	5	7	206.44	50.922	9	10.1	9.5	7.2	3	5.9	49103000	50691000	48691000	40784000	34785000	37503000	49495000	3.76907e+07	1.31319	0.0333599	0.393075	1.47678
rRNA 2-O-methyltransferase fibrillarin	FBL	6	6	6	6	7	4	33.784	42	24.6	24.6	24.6	22.4	26.8	18.4	161470000	166830000	184390000	129700000	134080000	127210000	1.70897e+08	130330000	1.31126	0.0395068	0.390955	1.40333
Ras-related protein Rab-7a	RAB7A	7	8	9	6	7	5	23.489	43.539	35.3	40.1	50.7	30	36.7	28	107540000	117040000	121390000	96851000	83345000	84052000	1.15323e+08	8.80827e+07	1.30926	0.082366	0.388754	1.08425
Heat shock 70 kDa protein 1B;Heat shock 70 kDa protein 1A	HSPA1B;HSPA1A	28	29	28	28	27	22	70.108	323.31	55.8	62	59.7	58.1	56.5	49.2	3359700000	3456300000	3648900000	2541600000	2659900000	2804600000	3488300000	2668700000	1.30712	0.000285349	0.386387	3.54462
C-terminal-binding protein 2	CTBP2	5	4	4	5	4	3	56.101	35.637	22.4	18.3	20.3	22.4	16.6	14.8	86421000	94533000	88102000	72147000	68547000	66174000	8.96853e+07	68956000	1.30062	0.0263577	0.379196	1.57909
Atlastin-2	ATL2	7	8	6	5	4	3	66.228	23.372	18.9	23	13.6	9.8	8.2	4.8	23183000	26914000	28551000	17514000	19745000	23560000	26216000	20273000	1.29315	0.0115216	0.370888	1.93849
Midasin	MDN1	7	7	7	7	7	6	632.81	29.459	1.8	1.9	1.9	1.7	1.7	1.5	22700000	20081000	22892000	21036000	17715000	12091000	21891000	1.69473e+07	1.29171	0.234218	0.36928	0.63038
Probable ATP-dependent RNA helicase YTHDC2	YTHDC2	4	5	4	4	3	1	160.25	9.9266	5.4	7.4	6.4	4.1	3.5	1	52249000	54104000	32794000	53157000	45748000	9219900	4.63823e+07	3.60416e+07	1.28691	0.284368	0.363911	0.546119
Extended synaptotagmin-2	ESYT2	22	23	21	20	20	15	98.008	166.2	36.7	37	33.4	32.9	31.1	27.4	262800000	260130000	298580000	220420000	195960000	222200000	2.73837e+08	212860000	1.28646	0.0255786	0.363411	1.59212
Ribosomal L1 domain-containing protein 1	RSL1D1	7	7	7	8	7	6	48.208	36.629	23.3	23.3	22.6	25.6	21.2	18.1	50259000	54982000	64498000	35224000	44277000	52591000	5.65797e+07	4.40307e+07	1.28501	0.0104109	0.361775	1.98251
60S ribosomal protein L3	RPL3	31	31	32	29	31	23	46.108	192.93	59.3	59.1	59.1	58.3	59.1	49.4	2860700000	2715300000	2844900000	2253200000	2243900000	2069000000	2.80697e+09	2188700000	1.28248	0.019692	0.358938	1.70571
Lysine-specific demethylase 3B	KDM3B	6	5	2	4	3	3	191.58	13.177	5.5	4.1	1.6	3.4	2.3	2.4	14379000	12227000	11662000	11640000	8628000	9608600	12756000	9.95887e+06	1.28087	0.0246126	0.357123	1.60884
Inositol 1,4,5-trisphosphate receptor type 3	ITPR3	16	15	13	12	12	8	304.1	96.111	12.5	12.1	10.2	9.2	8.6	6.3	93486000	100180000	90756000	77883000	72110000	72597000	9.48073e+07	7.41967e+07	1.27778	0.0323836	0.353644	1.48967
Guanine nucleotide-binding protein G(I)/G(S)/G(T) subunit beta-2	GNB2	4	3	2	3	3	1	37.331	150.88	40.3	34.1	22.9	29.1	32.4	6.8	118630000	98045000	59077000	88931000	83326000	44127000	9.19173e+07	72128000	1.27436	0.0573594	0.349778	1.2414
Plasma membrane calcium-transporting ATPase 1;Calcium-transporting ATPase	ATP2B1	13	13	13	11	9	9	138.75	177.91	27.3	25.8	26.2	22.3	19.3	17.4	336870000	348160000	293830000	262120000	265300000	241320000	3.26287e+08	2.56247e+08	1.27333	0.0163672	0.348607	1.78602
Sterol-4-alpha-carboxylate 3-dehydrogenase, decarboxylating	NSDHL	12	11	11	11	12	11	41.9	77.812	53.6	50.7	50.7	47.7	49.6	47.7	147070000	131650000	144470000	108110000	113170000	112940000	1.41063e+08	1.11407e+08	1.2662	0.0384065	0.340507	1.4156
ATP-binding cassette sub-family B member 6, mitochondrial	ABCB6	4	5	2	6	5	1	77.434	19.533	8.6	9.9	4.9	11.2	9.9	3.2	28799000	30719000	27130000	26550000	32918000	9673600	2.88827e+07	23047200	1.2532	0.430173	0.325612	0.366357
Acetolactate synthase-like protein	ILVBL	10	9	11	7	8	10	67.867	64.451	28.8	25.5	28.5	17.1	22.3	25	111090000	112920000	123170000	90409000	99554000	87160000	1.15727e+08	9.23743e+07	1.2528	0.0728221	0.325157	1.13774
Mitochondrial Rho GTPase 2	RHOT2	7	6	6	3	4	2	68.117	28.294	20.1	17.8	17.8	8.4	10	6	32866000	38028000	39303000	31417000	34161000	22399000	3.67323e+07	2.93257e+07	1.25257	0.262764	0.324887	0.580434
Coatomer subunit gamma-1	COPG1	30	31	34	27	27	28	97.717	255.35	51.6	50.1	60.6	47.8	46	49.1	591720000	543300000	552240000	449950000	447980000	449370000	562420000	449100000	1.25233	0.0157476	0.324611	1.80279
ATP-binding cassette sub-family B member 7, mitochondrial	ABCB7	7	6	10	4	5	3	82.64	32.33	13.4	11.8	18.5	6	7.6	4.4	52498000	53373000	56029000	49964000	54924000	24422000	5.39667e+07	4.31033e+07	1.25203	0.407306	0.324269	0.390079
Coatomer subunit beta	COPB1	38	35	40	32	33	32	107.14	297.04	48.8	46.3	48.4	44.1	44.8	44	974980000	899040000	950960000	741060000	789440000	726280000	941660000	752260000	1.25177	0.0418028	0.323975	1.37879
26S protease regulatory subunit 6B	PSMC4	9	9	9	7	6	5	47.366	71.266	35.4	35.4	40.4	23	18.4	17.2	65042000	66519000	58757000	56749000	46609000	49095000	6.34393e+07	5.08177e+07	1.24837	0.0749788	0.320047	1.12506
ATP-binding cassette sub-family D member 3	ABCD3	14	15	17	12	12	12	75.475	92.503	26.9	29.3	30.5	21.2	21.1	21.7	144750000	133070000	146180000	114370000	109180000	116350000	1.41333e+08	113300000	1.24743	0.00544845	0.318954	2.26373
Procollagen-lysine,2-oxoglutarate 5-dioxygenase 2	PLOD2	17	17	18	12	15	10	84.685	110.88	28.9	29.3	31.1	21	25.2	18.6	209030000	205610000	219430000	166480000	166830000	175010000	2.11357e+08	169440000	1.24738	0.00156211	0.318905	2.80629
Tubulin beta-3 chain	TUBB3	8	8	8	7	5	7	50.432	126.77	60.7	60	66.4	60.7	54.7	57.8	223550000	175300000	127750000	148570000	142330000	132880000	1.75533e+08	141260000	1.24263	0.276669	0.313392	0.55804
Transmembrane protein 165	TMEM165	5	6	7	4	4	5	34.905	69.6	20.4	23.8	26.2	20.4	20.4	22.8	110130000	106550000	114690000	82297000	87245000	97434000	1.10457e+08	88992000	1.2412	0.0220164	0.311733	1.65725
Cullin-1	CUL1	13	12	11	12	11	5	87.387	58.19	22.9	21.1	18.2	19.1	17.6	8.2	74046000	76308000	66321000	63106000	69373000	42332000	72225000	5.82703e+07	1.23948	0.113431	0.309737	0.945269
Translocating chain-associated membrane protein 1	TRAM1	6	6	4	6	6	3	33.435	19.394	22.9	22.9	15.3	22.9	22.9	11.5	69795000	72547000	57582000	55441000	55927000	50134000	6.66413e+07	53834000	1.2379	0.0433889	0.3079	1.36262
RuvB-like 1	RUVBL1	7	8	8	8	8	5	50.227	30.536	19.3	23.2	23.2	23.2	23.2	13.6	53470000	54359000	66699000	43804000	45707000	51763000	58176000	4.70913e+07	1.23539	0.0295169	0.304963	1.52993
E3 ubiquitin/ISG15 ligase TRIM25	TRIM25	12	11	9	9	9	4	70.973	35.414	31	27.9	21.3	23.5	24.3	9	63695000	55639000	57971000	50770000	57280000	35778000	5.91017e+07	4.79427e+07	1.23276	0.248955	0.301889	0.603879
Cleft lip and palate transmembrane protein 1-like protein	CLPTM1L	12	12	10	12	10	6	62.228	81.701	29.4	29.4	21.4	29.4	21.4	17.8	212550000	222940000	229610000	189560000	167300000	183190000	221700000	1.80017e+08	1.23155	0.0502912	0.300478	1.29851
Cullin-associated NEDD8-dissociated protein 1	CAND1	11	10	9	10	8	6	136.37	65.758	12.7	11.6	11.1	10.9	8.3	6.6	48838000	48730000	49042000	37807000	37114000	44174000	48870000	3.96983e+07	1.23103	0.0511705	0.299871	1.29098
Dolichyl-diphosphooligosaccharide--protein glycosyltransferase subunit 2	RPN2	22	22	22	22	21	17	69.283	323.31	49.1	45.6	45.6	41.4	41.4	36.6	974510000	968170000	1032200000	833350000	753400000	835240000	9.91627e+08	807330000	1.22828	0.0141675	0.296639	1.84871
Gem-associated protein 4	GEMIN4	9	11	9	8	8	5	118.82	37.961	13.3	17.2	14.4	10.3	11.7	7.4	45256000	44991000	53991000	36750000	36469000	44292000	4.80793e+07	3.91703e+07	1.22744	0.00196028	0.295655	2.70768
Delta(24)-sterol reductase	DHCR24;Nbla03646	6	7	5	4	4	4	60.101	18.207	21.1	23.1	16.1	10.1	10.1	9.3	46957000	47760000	56107000	43771000	37636000	41931000	5.02747e+07	4.11127e+07	1.22285	0.103894	0.290249	0.98341
Translocation protein SEC63 homolog	SEC63	13	13	12	10	12	9	87.996	55.005	23.3	21.8	20.8	19.3	21.6	18	114360000	110490000	155890000	100250000	113890000	97797000	1.26913e+08	103979000	1.22057	0.336601	0.287551	0.472885
Ras-related protein Rab-11A;Ras-related protein Rab-11B	RAB11A;RAB11B	5	4	5	4	3	4	17.668	14.788	36.8	27.1	34.2	28.4	21.3	29	45975000	42537000	38766000	36571000	44799000	23044000	42426000	3.48047e+07	1.21897	0.284871	0.285668	0.545352
Solute carrier family 2, facilitated glucose transporter member 1	SLC2A1	8	8	7	7	7	7	54.083	142.12	14.4	14.4	14	14	14	14.4	500370000	502780000	528120000	422670000	380330000	454940000	5.10423e+08	4.19313e+08	1.21728	0.0285176	0.283666	1.54489
2-oxoglutarate dehydrogenase, mitochondrial	OGDH	11	11	10	12	9	6	113.31	71.547	19.8	19.8	19.2	20.3	15.4	10	68964000	61314000	65210000	57445000	52891000	50283000	6.51627e+07	5.35397e+07	1.21709	0.0251338	0.283437	1.59974
Importin-7	IPO7	12	12	10	9	8	9	119.52	56.818	15.4	16.4	14.5	11.2	10.6	11.2	87668000	89125000	89028000	75621000	62510000	80619000	88607000	7.29167e+07	1.21518	0.106057	0.281172	0.974461
V-type proton ATPase subunit C 1	ATP6V1C1	5	3	1	5	4	0	43.941	17.946	18.6	8.1	1.8	15.7	13.4	0	16565000	10876000	4294900	15252000	10869000	0	1.05786e+07	8707000	1.21496	0.278184	0.280906	0.555668
5-3 exoribonuclease 2	XRN2	11	14	9	9	11	10	108.58	49.3	16.6	20.6	13.2	13.1	15.1	16	96592000	88917000	94995000	77828000	72545000	80507000	9.35013e+07	76960000	1.21493	0.00554837	0.280878	2.25583
Protein NDRG1	NDRG1	12	10	9	10	8	9	42.835	152.39	54.3	44.2	40.6	44.2	38.6	40.6	442290000	449130000	441560000	331770000	413530000	352050000	4.44327e+08	3.65783e+08	1.21473	0.0720798	0.280631	1.14219
ADP/ATP translocase 2;ADP/ATP translocase 2, N-terminally processed	SLC25A5	8	8	6	6	6	9	32.852	108.33	47.7	47.7	45.3	47.7	47.7	42.3	530070000	528920000	577940000	377570000	500730000	472830000	5.45643e+08	4.50377e+08	1.21153	0.119247	0.276826	0.923551
Serpin H1	SERPINH1	21	21	21	21	21	20	46.44	321.59	56	56	56	57.2	58.1	54.3	1420200000	1524700000	1546800000	1244100000	1224900000	1242800000	1.49723e+09	1.23727e+09	1.21011	0.0250654	0.275143	1.60093
Nucleolar protein 58	NOP58	13	13	13	14	14	10	59.578	81.77	35.2	35.2	35.7	37.6	37.6	28.4	128600000	127390000	121600000	108140000	105760000	98400000	1.25863e+08	104100000	1.20906	0.00132763	0.273888	2.87692
60S ribosomal protein L9	RPL9	6	9	8	8	8	6	21.863	54.18	32.3	53.6	53.6	46.4	53.6	32.3	218990000	227500000	245670000	167840000	192920000	212230000	230720000	1.90997e+08	1.20798	0.0201306	0.272596	1.69614
Eukaryotic translation initiation factor 2D	EIF2D	5	4	5	2	4	4	64.706	21.585	13.5	9.4	13.9	4.1	9.8	12.2	18974000	20924000	16421000	13455000	15388000	17780000	18773000	15541000	1.20797	0.29446	0.27258	0.530974
Exportin-T	XPOT	21	20	24	18	20	18	109.96	104.56	30.6	29.6	37.1	23.6	24.3	24.8	243630000	250340000	236640000	194530000	195470000	215410000	2.43537e+08	2.01803e+08	1.2068	0.0567174	0.271189	1.24628
Probable ATP-dependent RNA helicase DDX47	DDX47	9	9	8	10	9	7	50.646	30.416	28.6	28.6	26.6	31.2	28.8	24.2	96884000	94360000	88915000	77908000	78226000	76206000	9.33863e+07	7.74467e+07	1.20581	0.012674	0.270008	1.89709
UDP-glucose:glycoprotein glucosyltransferase 1	UGGT1	9	10	8	9	10	9	177.19	41.52	9.9	10.5	8.2	9.2	9.7	9.2	46603000	44477000	40453000	30914000	39909000	38306000	4.38443e+07	3.63763e+07	1.2053	0.215156	0.26939	0.667246
Translational activator GCN1	GCN1L1	33	36	32	25	23	20	292.75	123.43	19.4	21.1	18.9	12.6	11.8	10.4	133920000	131970000	124210000	107210000	100210000	116300000	1.30033e+08	1.07907e+08	1.20505	0.0928163	0.269097	1.03238
26S proteasome non-ATPase regulatory subunit 1	PSMD1	11	11	6	8	8	2	105.85	34.393	19.3	19.3	12.6	13.5	13.5	3.3	46270000	45430000	39454000	47078000	45341000	16469000	43718000	36296000	1.20449	0.441059	0.268417	0.355503
Rho guanine nucleotide exchange factor 2	ARHGEF2	6	6	5	3	5	3	116.07	49.315	9.6	10.9	9.2	5	7.6	5.4	28967000	22814000	22173000	16064000	22767000	22590000	2.46513e+07	2.04737e+07	1.20405	0.439502	0.267896	0.357039
40S ribosomal protein S8	RPS8	12	12	12	13	13	12	24.205	168.2	58.2	58.2	58.2	58.7	58.7	56.2	800440000	836720000	905380000	746720000	655530000	715950000	8.47513e+08	7.06067e+08	1.20033	0.0844149	0.263432	1.07358
Splicing factor 3B subunit 1	SF3B1	11	14	10	12	10	8	145.83	37.134	11.6	16.4	9.9	13.7	11	8.7	69588000	64699000	74339000	57943000	49368000	66716000	69542000	58009000	1.19881	0.0352874	0.261608	1.45238
Glutamine-rich protein 1	QRICH1	6	6	4	3	6	2	86.435	19.339	11.3	11.3	6.3	6.1	11.3	3.6	21958000	21242000	16263000	16893000	23407000	9351700	19821000	1.65506e+07	1.1976	0.359057	0.260149	0.444837
WASH complex subunit strumpellin	KIAA0196	8	8	6	7	8	5	134.28	23.626	9.5	9.5	7.2	8.2	9.5	6	27410000	28710000	31538000	25016000	20324000	28088000	2.92193e+07	24476000	1.1938	0.123999	0.255555	0.906583
Glucocorticoid receptor	NR3C1	9	10	9	9	9	3	85.658	55.924	16.9	21.1	21.1	16.9	16	4.2	48632000	51892000	57477000	53972000	59887000	18570000	52667000	44143000	1.1931	0.631612	0.254715	0.19955
Lysine-specific demethylase 2A	KDM2A	5	5	4	4	3	4	130.66	17.757	5.4	5	4	3.8	3.1	4.1	10647000	14233000	14013000	10421000	8730900	13455000	1.29643e+07	1.0869e+07	1.19278	0.344296	0.254333	0.463068
Protein transport protein Sec23A	SEC23A	15	16	15	12	13	12	82.968	229.92	32.2	35.5	32.2	26	23.5	26	158760000	158660000	161530000	131380000	134460000	136000000	159650000	1.33947e+08	1.19189	0.00128443	0.253254	2.89129
Nuclear pore complex protein Nup155	NUP155	46	44	46	40	39	37	155.2	323.31	47.1	44.9	46.9	37.7	35.6	36.9	942720000	946010000	1005900000	805060000	791590000	833370000	9.64877e+08	8.10007e+08	1.1912	0.00420012	0.252411	2.37674
Glutamate-rich WD repeat-containing protein 1	GRWD1	10	8	7	6	6	4	49.419	37.484	39	34.5	24.7	21.5	22.6	17.7	73400000	85872000	69492000	64963000	52455000	74650000	7.62547e+07	6.40227e+07	1.19106	0.392058	0.252243	0.40665
Zinc phosphodiesterase ELAC protein 2	ELAC2	7	6	5	6	5	4	90.036	23.377	14.4	11.8	10.5	10.2	9.3	6.9	32245000	35903000	28933000	31381000	30174000	20074000	3.23603e+07	2.72097e+07	1.1893	0.157212	0.250107	0.803515
ATP-dependent RNA helicase DDX50	DDX50	7	6	7	5	6	5	82.564	20.779	16.1	14.7	16.1	13.3	14.7	13.6	31842000	32646000	28967000	20813000	26313000	31594000	3.11517e+07	26240000	1.18718	0.344911	0.247542	0.462293
Helicase SKI2W	SKIV2L	11	13	11	8	9	10	137.75	40.02	14.1	16.9	14	11.2	12.2	12.8	54586000	51131000	57507000	45054000	41268000	51699000	54408000	46007000	1.1826	0.023119	0.241965	1.63603
Microtubule-associated protein RP/EB family member 2	MAPRE2	3	5	4	3	4	2	37.031	14.778	15.3	32.1	26	14.7	25.4	14.4	40904000	46179000	20084000	32897000	41257000	16555000	3.57223e+07	3.02363e+07	1.18144	0.0535374	0.240543	1.27134
Putative RNA-binding protein 15	RBM15	9	10	8	5	9	6	102.13	54.903	15	16.4	14.8	8.8	13.3	13	66860000	76994000	73249000	57081000	50555000	76135000	7.23677e+07	61257000	1.18138	0.320876	0.240471	0.493662
Sterile alpha motif domain-containing protein 9	SAMD9	14	12	14	10	10	10	184.28	49.746	10.6	9.7	12.3	7.3	6.5	8.6	66278000	58729000	65959000	54219000	61106000	46470000	6.36553e+07	5.39317e+07	1.1803	0.269049	0.239149	0.570168
Eukaryotic translation initiation factor 4 gamma 1	EIF4G1	19	19	22	15	14	9	158.64	131.86	19.4	18.9	22.3	15.1	15	8.7	147550000	151970000	155300000	128240000	134610000	123350000	1.51607e+08	1.28733e+08	1.17768	0.0377253	0.235948	1.42337
40S ribosomal protein S9	RPS9	15	14	16	14	14	10	22.591	52.524	58.2	57.7	62.4	57.7	52.1	40.2	391480000	398270000	378500000	320320000	351570000	322420000	3.89417e+08	3.31437e+08	1.17494	0.014766	0.232581	1.83074
Adenosine 3-phospho 5-phosphosulfate transporter 1	SLC35B2	6	6	6	5	5	3	47.514	15.082	16.7	16.7	16.7	12	12	6.7	41119000	47634000	53331000	43578000	43318000	34387000	4.73613e+07	4.04277e+07	1.17151	0.386785	0.228367	0.41253
Gamma-tubulin complex component 3	TUBGCP3	8	8	8	4	4	3	103.57	26.41	13.3	12.7	13.3	4	5.7	3.1	18492000	20472000	20242000	17524000	15972000	17132000	1.97353e+07	16876000	1.16943	0.108475	0.225808	0.964671
Chromodomain-helicase-DNA-binding protein 4	CHD4	26	24	25	20	19	12	217.1	174.88	23.3	23.1	25.6	20.5	18.8	14.3	215800000	215160000	211250000	177540000	171600000	200160000	214070000	183100000	1.16914	0.0912494	0.225451	1.03977
cGMP-inhibited 3,5-cyclic phosphodiesterase A	PDE3A	14	14	12	10	10	9	124.98	78.595	22.1	18.5	16.4	11.8	12	12.2	144550000	150620000	175120000	134500000	146610000	121760000	1.56763e+08	134290000	1.16735	0.285073	0.223236	0.545044
Dolichyl-diphosphooligosaccharide--protein glycosyltransferase 48 kDa subunit	DDOST	13	12	14	9	8	9	48.799	161.67	46.5	39.9	51.7	31.4	22.1	31.2	552250000	458040000	556920000	435660000	471240000	439250000	5.22403e+08	4.48717e+08	1.16422	0.231954	0.219359	0.634598
DNA topoisomerase 2-beta;DNA topoisomerase 2	TOP2B	17	20	18	18	16	12	183.26	71.132	22	24.1	21.8	21.6	20	16.3	117450000	125400000	136310000	100260000	109630000	116430000	1.26387e+08	1.08773e+08	1.16193	0.00464932	0.216519	2.33261
Intron-binding protein aquarius	AQR	16	13	11	9	11	6	171.29	39.85	17.1	13.3	11.9	7.4	9.5	5.7	63158000	54862000	65626000	60615000	47912000	49642000	6.12153e+07	52723000	1.16107	0.164923	0.215461	0.782718
Very-long-chain (3R)-3-hydroxyacyl-CoA dehydratase 3	HACD3	8	8	7	8	8	6	43.159	50.349	21.5	21.5	21.5	21.5	21.5	19.3	121030000	114490000	131650000	103890000	95171000	117180000	122390000	1.05414e+08	1.16104	0.00675306	0.215424	2.1705
60S ribosomal protein L17	RPL17;RPL17-C18orf32	8	8	8	8	6	5	19.586	30.563	45	45	45	45	34.3	39.6	121510000	120560000	106030000	99241000	101190000	99526000	1.16033e+08	9.99857e+07	1.1605	0.0803125	0.214746	1.09522
Focal adhesion kinase 1	PTK2	4	6	5	2	1	4	119.23	10.967	6.3	10	8.3	2.5	1.6	6.3	13260000	17368000	17161000	12151000	14244000	14817000	1.59297e+07	1.37373e+07	1.15959	0.0647208	0.213614	1.18896
Atlastin-3	ATL3	16	17	16	12	11	15	60.541	110.89	43.4	47.1	48.1	35.5	29.2	44.2	238700000	268420000	269050000	214400000	213780000	241210000	2.58723e+08	223130000	1.15952	0.0653898	0.213526	1.18449
Transcription activator BRG1	SMARCA4	18	19	15	17	18	6	188.86	76.873	12.3	14.3	10.6	11.6	12	4.4	131680000	140080000	121370000	113990000	144860000	80275000	1.31043e+08	1.13042e+08	1.15925	0.307044	0.213189	0.512799
RNA 3-terminal phosphate cyclase-like protein	RCL1	7	7	7	6	6	3	40.842	42.294	27.9	27.9	27.9	21.2	21.2	15	27740000	28685000	27360000	25791000	22527000	23999000	2.79283e+07	2.41057e+07	1.15858	0.0906647	0.212357	1.04256
Retinoic acid-induced protein 3	GPRC5A	7	6	5	3	4	4	40.251	81.328	28.6	24.9	21.3	10.9	14.6	19.3	123740000	115700000	99052000	115020000	88390000	88791000	1.12831e+08	9.74003e+07	1.15842	0.122276	0.212161	0.912659
DNA replication licensing factor MCM5;DNA helicase	MCM5	26	29	23	24	25	22	82.285	159.7	41.4	48.9	40.2	39.1	40.1	40.3	580920000	585620000	575500000	490350000	531950000	482890000	580680000	501730000	1.15736	0.0247388	0.210832	1.60662
ATP-dependent RNA helicase DDX39A	DDX39A	10	11	12	11	10	12	49.129	281.07	52	61.4	59.3	58.5	56	60.4	1255700000	1296100000	1481200000	1156100000	1192800000	1137800000	1.34433e+09	1.16223e+09	1.15668	0.152533	0.209991	0.816636
60S ribosomal protein L18	RPL18	6	6	5	6	7	3	18.756	27.286	39.6	32.3	25.6	39.6	40.2	22	137270000	130410000	172890000	113300000	114420000	153950000	1.46857e+08	1.27223e+08	1.15432	0.0137882	0.207045	1.86049
ATP-binding cassette sub-family F member 3	ABCF3	8	8	8	8	8	5	79.744	31.003	15.7	17.6	17.2	14	15.7	11.1	65575000	63532000	71835000	66897000	56268000	51143000	6.69807e+07	5.81027e+07	1.1528	0.300078	0.20514	0.522766
40S ribosomal protein S24	RPS24	5	5	6	4	4	2	15.197	19.453	35.9	35.9	35.9	21.4	21.4	19.8	43227000	47565000	56382000	38504000	45049000	44193000	49058000	42582000	1.15208	0.157393	0.204245	0.803014
Nuclear pore complex protein Nup133	NUP133	26	25	25	22	21	18	128.98	171.06	29.1	28.4	30.5	24.9	23.7	25.4	289030000	280910000	266350000	236780000	245280000	245780000	2.78763e+08	2.42613e+08	1.149	0.0584878	0.200382	1.23293
Putative oxidoreductase GLYR1	GLYR1	5	6	7	5	5	4	57.215	22.828	14.5	17.4	17.6	11.1	11.1	10.9	32757000	24353000	23589000	26195000	21582000	22462000	2.68997e+07	23413000	1.14892	0.162598	0.200278	0.788886
Kinesin-like protein KIF20A	KIF20A	4	2	5	5	4	2	100.28	13.398	7.4	3.4	7.6	9	6.1	2.8	17751000	16341000	14911000	13443000	16751000	12481000	1.63343e+07	14225000	1.14828	0.263865	0.199479	0.578617
Prolyl 4-hydroxylase subunit alpha-2	P4HA2	11	12	6	9	9	7	60.901	61.04	28	31.4	17.2	21.9	21.9	21.9	92067000	78741000	93669000	73230000	82695000	74650000	88159000	7.68583e+07	1.14703	0.276642	0.197906	0.558081
Multifunctional protein ADE2;Phosphoribosylaminoimidazole-succinocarboxamide synthase;Phosphoribosylaminoimidazole carboxylase	PAICS	13	12	10	8	9	8	47.079	88.793	39.8	39.5	35.3	22.1	25.4	23.3	130400000	139550000	131870000	122540000	112670000	115330000	133940000	1.16847e+08	1.14629	0.0897346	0.19697	1.04704
Serine/threonine-protein kinase OSR1	OXSR1	6	8	7	6	7	7	58.022	59.675	18.6	24.3	22.8	15	20.1	20.9	84895000	95319000	98033000	82965000	83231000	77233000	92749000	81143000	1.14303	0.167084	0.192865	0.777064
General transcription factor II-I	GTF2I	16	19	16	15	11	10	112.42	99.997	23.5	27.9	23.4	20	14.9	13.2	165050000	159700000	162780000	136460000	171430000	118690000	162510000	1.42193e+08	1.14288	0.346424	0.192675	0.460391
60S ribosomal protein L6	RPL6	16	19	19	18	17	12	32.728	114.5	49.3	54.2	54.2	50.3	51.4	44.8	689610000	679410000	615750000	624660000	566640000	550430000	661590000	5.80577e+08	1.13954	0.0363355	0.188451	1.43967
Histone acetyltransferase type B catalytic subunit	HAT1	5	6	6	6	6	7	49.512	41.933	17.9	20.3	23.2	23.2	23.2	27	78109000	62706000	81005000	67069000	58536000	69207000	73940000	6.49373e+07	1.13864	0.0655678	0.187307	1.18331
U4/U6.U5 tri-snRNP-associated protein 2	USP39	5	6	5	7	7	5	56.399	25.574	16	19.9	17.9	24.4	25.5	17.7	61374000	57617000	67013000	53746000	51277000	58643000	6.20013e+07	5.45553e+07	1.13649	0.00628354	0.184579	2.2018
F-box only protein 30	FBXO30	5	5	7	4	5	3	82.303	40.724	8.2	8.7	12.6	6.3	9.8	5.5	24667000	23038000	24298000	27632000	21795000	14085000	24001000	2.11707e+07	1.13369	0.542146	0.181028	0.265884
U3 small nucleolar RNA-associated protein 6 homolog	UTP6	6	6	3	6	6	1	70.193	43.542	11.7	11.7	5	10.2	9.7	1.2	28582000	30906000	25951000	36454000	29269000	9656500	2.84797e+07	25126500	1.13345	0.680365	0.180723	0.167258
Pleckstrin homology domain-containing family A member 2	PLEKHA2	6	6	4	5	5	4	41.21	15.69	28.5	28.5	17.1	22.7	22.7	19.2	33399000	32374000	30857000	27423000	29795000	28056000	32210000	2.84247e+07	1.13317	0.0747222	0.180365	1.12655
ER membrane protein complex subunit 1	EMC1	19	20	20	17	19	17	111.76	87.923	30	30	31.3	27.5	29.1	28.3	205050000	210170000	208020000	185040000	165030000	200270000	2.07747e+08	1.83447e+08	1.13246	0.1579	0.179465	0.801617
Cystathionine beta-synthase	CBS	12	12	10	10	10	6	60.586	49.099	33.2	33.2	23.8	23.4	23.4	14.9	145420000	152080000	149230000	130160000	145930000	118710000	148910000	131600000	1.13153	0.135278	0.178281	0.868773
Calnexin	CANX	27	27	24	22	24	19	67.567	152.86	41.6	41.6	40	35	38.2	32.8	1208900000	1274600000	1237200000	1187100000	1077500000	1027600000	1.24023e+09	1097400000	1.13016	0.142601	0.176522	0.845877
Dynactin subunit 1	DCTN1	18	21	20	17	17	9	139.09	126.61	22	26	25.8	22.6	20.3	11.4	120090000	136610000	120640000	119180000	119600000	95617000	125780000	1.11466e+08	1.12842	0.180954	0.174303	0.742433
Nucleolar protein 10	NOL10	5	7	5	7	5	2	80.301	43.86	11.2	17.6	10.8	14.1	8.4	3.6	46331000	44564000	43333000	44058000	52286000	22820000	4.47427e+07	3.97213e+07	1.12641	0.605316	0.171737	0.218018
Developmentally-regulated GTP-binding protein 1	DRG1	7	7	7	7	8	6	40.542	25.872	29.4	29.4	30.5	27.8	33.8	22.6	74504000	69823000	58394000	61720000	65324000	53128000	6.75737e+07	6.00573e+07	1.12515	0.104611	0.170121	0.980422
Tubulin beta chain	TUBB	5	5	5	6	6	5	47.766	167.39	66.2	66.2	66.2	66.4	75.6	66.2	2775100000	3156900000	3450000000	2972600000	2318100000	3058300000	3.12733e+09	2783000000	1.12373	0.369942	0.168292	0.431867
Equilibrative nucleoside transporter 1	SLC29A1	7	6	7	6	7	2	50.219	27.491	17.3	15.1	17.3	14.9	17.3	5.3	62018000	52176000	50523000	74003000	52418000	20187000	5.49057e+07	4.88693e+07	1.12352	0.67947	0.168026	0.16783
Nucleolar RNA helicase 2	DDX21	41	42	37	38	37	33	87.343	323.31	58.4	59.3	57.6	58.2	54.3	53.3	1429500000	1471100000	1428600000	1242600000	1397900000	1213100000	1.44307e+09	1.28453e+09	1.12342	0.0676128	0.167894	1.16997
Inorganic pyrophosphatase	PPA1	18	16	17	16	17	16	32.66	170.26	70.2	69.6	73.7	69.6	69.9	67.5	392860000	379740000	383340000	374330000	337340000	319520000	3.85313e+08	343730000	1.12098	0.0863279	0.164756	1.06385
Pescadillo homolog	PES1	6	6	3	5	6	2	66.077	12.266	12.3	12.3	6.7	9.6	12.3	4.4	34474000	36656000	45337000	50160000	42219000	11534000	3.88223e+07	3.46377e+07	1.12081	0.807632	0.164545	0.0927864
DNA-directed RNA polymerase;DNA-directed RNA polymerase II subunit RPB2	POLR2B	14	12	14	10	10	12	133.06	80.23	18.6	15.1	17.5	12.3	12.4	16.2	115440000	115290000	98635000	103350000	99224000	91571000	1.09788e+08	9.80483e+07	1.11974	0.045859	0.16316	1.33858
40S ribosomal protein S23	RPS23	6	6	6	6	6	4	15.807	16.119	30.1	49.7	30.1	49.7	49.7	23.8	162630000	170080000	195710000	163180000	141260000	167870000	176140000	1.57437e+08	1.1188	0.191626	0.161951	0.717545
ATP synthase subunit beta, mitochondrial;ATP synthase subunit beta	ATP5B	27	27	27	29	29	22	56.559	323.31	77.9	75.4	75.4	80.9	80.9	65	2486900000	2361400000	2318300000	2132800000	2070000000	2208500000	2.38887e+09	2137100000	1.11781	0.0752302	0.160672	1.12361
Tubulin alpha-4A chain	TUBA4A	6	6	5	6	5	6	49.924	41.555	70.3	70.3	69.2	71.7	64.5	69.9	512160000	522620000	476940000	449950000	402280000	502010000	5.03907e+08	4.51413e+08	1.11629	0.340047	0.158708	0.468461
Cleft lip and palate transmembrane protein 1	CLPTM1	10	10	11	8	9	8	76.096	87.95	20.6	20.6	21.8	16	17.3	16.1	122670000	118810000	109500000	113200000	105840000	95541000	1.16993e+08	1.0486e+08	1.11571	0.0123639	0.157957	1.90785
Glutaryl-CoA dehydrogenase, mitochondrial	GCDH	6	6	5	6	3	5	48.127	33.266	26.7	22.8	23.1	21.5	13.2	17.6	40354000	38665000	42510000	33974000	29738000	45258000	4.05097e+07	3.63233e+07	1.11525	0.358969	0.15737	0.444943
Eukaryotic translation initiation factor 3 subunit M	EIF3M	11	11	9	10	8	9	42.502	88.727	34.8	34.8	33.7	32.1	28.9	33.7	180040000	205780000	255050000	199330000	165150000	210260000	2.13623e+08	191580000	1.11506	0.398498	0.157122	0.399573
Cytosolic phospholipase A2;Phospholipase A2;Lysophospholipase	PLA2G4A	24	25	25	23	22	24	85.238	307.63	41.1	42.3	41.5	39.7	39.1	39.5	878430000	845810000	795330000	769230000	702640000	792930000	8.39857e+08	7.54933e+08	1.11249	0.183178	0.153794	0.737126
Vacuolar protein sorting-associated protein 35	VPS35	7	9	4	7	7	5	91.706	44.003	13.6	17.7	8.3	13.3	14.4	9.4	40741000	43883000	37739000	33929000	31321000	44824000	4.07877e+07	3.66913e+07	1.11164	0.55517	0.152694	0.255574
Superkiller viralicidic activity 2-like 2	SKIV2L2	7	11	8	6	9	7	117.8	30.203	9.1	12.4	9.1	7.3	11.3	8	41165000	36296000	37089000	34010000	34079000	35036000	3.81833e+07	34375000	1.11079	0.15072	0.151583	0.821829
Paired amphipathic helix protein Sin3a	SIN3A	6	6	3	6	5	3	145.17	17.108	7.1	7.1	2.7	5.9	4.6	4.4	32172000	27578000	25817000	35361000	30683000	11083000	2.85223e+07	25709000	1.10943	0.683409	0.149819	0.165319
Autophagy-related protein 9A	ATG9A	7	8	4	6	8	2	94.446	22.982	10.4	11.2	5.4	8.9	11.6	2.5	37661000	35047000	31754000	41336000	37546000	15380000	3.48207e+07	3.14207e+07	1.10821	0.652904	0.14823	0.185151
LIM domain only protein 7	LMO7	16	17	16	15	15	6	145.42	103.77	17.4	18.8	17.6	16.7	18.1	6.8	146450000	157180000	152860000	186350000	174460000	51209000	1.52163e+08	1.3734e+08	1.10793	0.76777	0.147872	0.114769
Aspartyl/asparaginyl beta-hydroxylase	ASPH	19	19	18	14	15	13	85.862	261.04	37.6	37.6	35	26.6	29	29	200440000	209470000	223150000	192610000	181420000	197460000	211020000	1.90497e+08	1.10774	0.084633	0.147614	1.07246
Signal peptidase complex subunit 2	SPCS2	4	4	5	4	3	6	17.027	181.08	29.3	29.3	40.8	29.3	24.8	45.9	41752000	39821000	48615000	44272000	36934000	36455000	43396000	3.92203e+07	1.10647	0.432727	0.14596	0.363786
ATP-binding cassette sub-family D member 1	ABCD1	11	14	12	11	9	9	82.936	79.57	20.1	29.8	22.1	23.5	17.6	20.8	117290000	123050000	135970000	123350000	114130000	102820000	1.25437e+08	1.13433e+08	1.10582	0.403602	0.145114	0.394047
40S ribosomal protein S7	RPS7	18	18	15	17	15	13	22.127	94.739	74.7	74.7	67.5	74.7	74.7	63.4	554590000	510300000	582200000	511090000	492320000	486100000	549030000	4.96503e+08	1.10579	0.149795	0.145082	0.824503
28S ribosomal protein S22, mitochondrial	MRPS22	7	7	6	5	3	9	36.805	40.867	34.2	34.2	34.8	19.1	14.7	41.4	55735000	49179000	54915000	49717000	45879000	49040000	5.32763e+07	48212000	1.10504	0.029089	0.144103	1.53627
HEAT repeat-containing protein 1;HEAT repeat-containing protein 1, N-terminally processed	HEATR1	28	27	32	23	24	19	242.37	107.89	18.5	17.3	21.3	13.7	14.1	11.5	160580000	169670000	152790000	144650000	132210000	160450000	1.61013e+08	145770000	1.10457	0.362587	0.143486	0.440588
Sentrin-specific protease 3	SENP3;SENP3-EIF4A1	7	4	5	5	4	4	65.009	21.351	16.6	9.2	17.6	10.6	8.4	9.2	30699000	40344000	30895000	32765000	32045000	27511000	3.39793e+07	3.07737e+07	1.10417	0.396314	0.142961	0.401961
Probable leucine--tRNA ligase, mitochondrial	LARS2	7	8	10	9	6	4	101.97	32.595	11.5	14.5	18.7	11.8	7.9	5.5	42424000	45666000	40944000	40249000	37820000	38795000	4.30113e+07	3.89547e+07	1.10414	0.165588	0.142921	0.780972
Eukaryotic peptide chain release factor subunit 1	ETF1	18	17	14	15	13	14	49.03	150.8	48.3	40	41.2	32	32	36.2	447260000	502210000	377170000	426420000	417140000	358020000	4.42213e+08	4.00527e+08	1.10408	0.194648	0.142844	0.710749
2,3-cyclic-nucleotide 3-phosphodiesterase	CNP	9	8	8	4	6	6	47.578	57.33	30.4	24.5	28.3	10.7	16.9	22.8	64994000	65684000	63770000	65099000	70437000	40719000	64816000	5.87517e+07	1.10322	0.553719	0.14172	0.25671
FAS-associated factor 2	FAF2	13	12	12	12	14	12	52.623	102.44	43.6	39.3	40.4	41.3	47	42.7	270520000	243660000	253360000	236940000	232840000	227300000	2.55847e+08	232360000	1.10108	0.0725283	0.138918	1.13949
HBS1-like protein	HBS1L	6	8	7	8	7	6	75.472	64.268	20.8	24.7	18	25.4	21.5	15.8	70334000	74679000	67780000	59597000	74779000	58891000	70931000	6.44223e+07	1.10103	0.191262	0.138855	0.718371
Leucine--tRNA ligase, cytoplasmic	LARS	51	49	48	45	48	43	134.46	323.31	52.6	50.4	48.6	43.6	47.4	44.4	961320000	974010000	1006200000	941220000	893400000	841620000	980510000	892080000	1.09913	0.169205	0.136359	0.771587
Voltage-dependent anion-selective channel protein 2	VDAC2	15	16	14	16	15	14	31.566	125.66	55.1	62.9	52.4	62.9	55.1	53.7	754650000	754820000	722310000	716870000	686600000	628950000	7.43927e+08	6.77473e+08	1.09809	0.0537958	0.134996	1.26925
AP-2 complex subunit alpha-1	AP2A1	12	13	9	10	9	2	107.54	62.23	25.6	28.1	21.2	21.6	21.4	8.4	113410000	103500000	103560000	111850000	100720000	79595000	1.06823e+08	9.73883e+07	1.09688	0.324047	0.133406	0.489392
40S ribosomal protein S4, X isoform	RPS4X	24	24	18	24	24	16	29.597	113.96	72.2	72.2	62	72.2	72.2	61.6	1292900000	1366100000	1507700000	1216800000	1288500000	1301100000	1388900000	1268800000	1.09466	0.108915	0.130478	0.962913
40S ribosomal protein S6	RPS6	15	14	15	13	13	12	28.68	109.51	42.6	41.8	41.8	41.4	41.4	42.2	1056400000	1055600000	982470000	975480000	969070000	884780000	1031490000	943110000	1.09371	0.00309549	0.129232	2.50927
ATP-dependent zinc metalloprotease YME1L1	YME1L1	8	8	7	7	7	7	86.454	26.316	13.5	16	11.9	14.1	14.1	14.1	38169000	37057000	45843000	36858000	35407000	38553000	4.03563e+07	3.69393e+07	1.0925	0.220081	0.127637	0.657418
Protein RRP5 homolog	PDCD11	17	17	19	16	13	12	208.7	65.244	12.8	12.6	16	10.9	9.5	9.7	72158000	77485000	80963000	67477000	75648000	68096000	7.68687e+07	70407000	1.09178	0.189853	0.126677	0.721582
Sorting nexin-2	SNX2	7	8	6	5	6	2	58.47	27.375	21.2	23.9	19.1	15.6	18.3	6	42928000	50942000	45806000	39927000	53547000	34516000	4.65587e+07	4.26633e+07	1.0913	0.436299	0.126053	0.360216
ATP-dependent 6-phosphofructokinase, liver type	PFKL	12	8	12	10	10	11	85.018	65.942	34.1	23.7	32.2	26.2	24.2	27.9	155520000	146330000	156220000	141500000	126630000	151910000	152690000	1.40013e+08	1.09054	0.106025	0.125041	0.974593
Condensin complex subunit 3	NCAPG	8	10	6	8	8	4	114.33	26.871	8.6	12	5.4	10.6	9.7	4.1	53170000	51413000	52469000	41174000	46892000	56042000	5.23507e+07	48036000	1.08982	0.438452	0.124092	0.358078
Hypoxia up-regulated protein 1	HYOU1	17	17	17	11	13	16	104.78	107.1	28	27.1	26.3	15.9	19.7	25.8	162170000	166730000	160640000	177780000	158920000	112960000	163180000	1.49887e+08	1.08869	0.54653	0.122592	0.262386
Protein transport protein Sec61 subunit alpha isoform 1;Protein transport protein Sec61 subunit alpha isoform 2	SEC61A1;SEC61A2	8	8	10	9	8	9	52.949	54.198	19.9	17.8	26.8	17.2	15.8	20.5	296910000	295360000	313270000	304110000	281740000	246140000	3.01847e+08	277330000	1.0884	0.383462	0.122212	0.416277
Filamin-B	FLNB	51	50	50	45	39	23	278.16	323.31	32.3	31.1	32.9	27.2	23.8	15.7	481180000	494890000	496510000	461170000	478300000	414190000	490860000	451220000	1.08785	0.204662	0.121481	0.688963
40S ribosomal protein S12	RPS12	5	6	5	5	6	4	14.515	48.925	55.3	62.1	55.3	55.3	62.1	38.6	38472000	43602000	37157000	37548000	35718000	36453000	3.97437e+07	36573000	1.08669	0.31087	0.119946	0.507421
ATP-binding cassette sub-family F member 1	ABCF1	15	15	15	10	10	8	95.925	186.12	33.3	30.5	34.6	15.5	16.6	20.7	249340000	253000000	242880000	228880000	246140000	210850000	2.48407e+08	2.28623e+08	1.08653	0.112772	0.119731	0.947797
60S ribosomal protein L13a	RPL13A;RPL13a	5	5	8	3	5	5	23.577	19.883	23.2	23.2	31	13.3	23.2	23.2	79290000	76008000	88791000	76176000	76564000	71935000	81363000	7.48917e+07	1.08641	0.346442	0.119568	0.460369
Serine-threonine kinase receptor-associated protein	STRAP	5	6	5	5	5	4	38.438	34.055	21.1	29.1	21.1	21.1	21.1	22	55277000	52762000	43066000	48654000	37360000	53581000	5.03683e+07	4.65317e+07	1.08245	0.664212	0.114304	0.177693
Septin-2	2017-09-02	6	8	6	8	8	6	41.487	99.76	29.6	38.5	30.2	38.5	38.5	31	67843000	74611000	81135000	67861000	81755000	57171000	7.45297e+07	68929000	1.08125	0.612071	0.112704	0.213198
DNA repair protein RAD50	RAD50	12	13	11	13	15	6	153.89	65.028	13.1	13.7	11.7	13.9	14.5	7.2	96936000	97718000	99728000	88855000	89348000	94231000	9.81273e+07	9.08113e+07	1.08056	0.0152295	0.111783	1.81731
Aladin	AAAS	12	12	10	7	8	7	59.573	46.725	32.6	32.6	28	16.3	19.2	20.1	75309000	70848000	73236000	61107000	69758000	72265000	73131000	67710000	1.08006	0.342329	0.111114	0.465556
Acyl-CoA dehydrogenase family member 9, mitochondrial	ACAD9	4	5	4	5	3	5	68.76	20.065	7.7	9.3	7.2	9.3	5.8	7.4	508750000	517770000	528380000	500690000	482220000	460600000	518300000	481170000	1.07717	0.164361	0.107241	0.784201
E3 ubiquitin-protein ligase HUWE1	HUWE1	62	62	68	54	56	51	481.89	323.31	22.3	22.9	25.3	17.4	18	18.2	1123100000	1111400000	1104000000	1073500000	998160000	1028100000	1.11283e+09	1.03325e+09	1.07702	0.049838	0.107044	1.30244
DNA ligase;DNA ligase 1	LIG1	5	5	3	3	3	2	93.946	11.719	8.3	7.3	4.1	3.9	3.9	2.5	13557000	13814000	13271000	13362000	13070000	11313000	1.35473e+07	1.25817e+07	1.07675	0.204912	0.106686	0.688433
26S proteasome non-ATPase regulatory subunit 7	PSMD7	8	8	7	7	7	4	37.025	40.821	34.3	34.3	31.2	31.2	31.2	17	59300000	56025000	52773000	44434000	48464000	63246000	5.60327e+07	52048000	1.07656	0.649554	0.106425	0.187384
Ras-related protein Rab-10	RAB10	7	7	5	4	5	2	22.541	20.363	40.5	40.5	35.5	33.5	37	17	78956000	84774000	75608000	96926000	85632000	39795000	7.97793e+07	7.41177e+07	1.07639	0.755318	0.106198	0.12187
Eukaryotic translation initiation factor 5B	EIF5B	10	10	9	8	6	6	138.68	33.659	13.4	13.4	12.5	11.2	7.4	8	81925000	94513000	83792000	83770000	73247000	84806000	8.67433e+07	8.06077e+07	1.07612	0.5027	0.105836	0.298691
Tubulin beta-6 chain	TUBB6	11	12	10	9	8	8	49.857	132.39	66.6	65.9	65.9	57.8	66.6	59.4	421420000	469590000	375660000	368770000	425530000	385080000	4.22223e+08	3.93127e+08	1.07401	0.272738	0.103012	0.564254
ATP-binding cassette sub-family F member 2	ABCF2	21	21	21	19	20	16	71.289	75.13	35.6	36.3	37.7	33.4	33.7	26.2	360640000	371760000	378520000	317900000	356580000	360760000	3.70307e+08	345080000	1.0731	0.102959	0.10179	0.987334
26S proteasome non-ATPase regulatory subunit 6	PSMD6	5	6	5	3	3	2	45.531	16.965	12.9	15.2	12.9	10.3	10.3	6.2	31767000	35213000	35737000	36584000	35338000	23828000	34239000	3.19167e+07	1.07276	0.686898	0.101331	0.163108
Isoleucine--tRNA ligase, cytoplasmic	IARS	44	47	44	43	42	39	144.5	323.31	43.8	47.8	45.5	40.7	42.4	41.9	933650000	896750000	944870000	853770000	825720000	910420000	925090000	8.63303e+08	1.07157	0.0470979	0.0997262	1.327
DNA (cytosine-5)-methyltransferase 1	DNMT1	10	11	7	7	9	5	183.16	36.98	9	9.7	6.5	6.1	7.9	4.5	47337000	45128000	48088000	42657000	39577000	49076000	46851000	43770000	1.07039	0.271722	0.0981375	0.565875
SWI/SNF-related matrix-associated actin-dependent regulator of chromatin subfamily A containing DEAD/H box 1	SMARCAD1	9	9	6	6	7	4	117.4	16.51	10.7	10.7	7.3	6.3	7.5	4.1	55793000	49050000	59041000	48094000	52959000	52108000	54628000	5.10537e+07	1.07001	0.440922	0.097626	0.355638
Phenylalanine--tRNA ligase alpha subunit	FARSA	7	8	7	5	6	4	57.563	62.734	23.8	28.9	23.8	12.4	17.5	14.4	56237000	66324000	52032000	49925000	64617000	48707000	5.81977e+07	5.44163e+07	1.06949	0.107166	0.0969216	0.969944
40S ribosomal protein S11	RPS11	11	12	11	11	10	11	18.431	37.783	57.6	57.6	57	57.6	57	57	435120000	455830000	493960000	436770000	452760000	406040000	4.61637e+08	4.31857e+08	1.06896	0.413785	0.0962053	0.383225
DNA replication licensing factor MCM4	MCM4	32	34	32	31	32	27	96.557	239.25	49.8	53.3	49.6	48.3	48.2	42.4	767430000	850040000	795670000	732570000	797600000	728120000	804380000	7.52763e+08	1.06857	0.0318949	0.0956809	1.49628
Protein transport protein Sec31A	SEC31A	12	14	15	14	11	11	136.22	76.236	12.8	15.7	15.6	13.1	10.9	12.8	123770000	131070000	125830000	109460000	112040000	134900000	126890000	118800000	1.0681	0.450047	0.0950435	0.346743
Sarcoplasmic/endoplasmic reticulum calcium ATPase 2	ATP2A2	34	33	30	31	33	24	114.76	323.31	41	35	34.6	37.6	36.8	29.5	884910000	868690000	865600000	851900000	833670000	767830000	8.73067e+08	817800000	1.06758	0.121571	0.0943438	0.915169
Tetratricopeptide repeat protein 37	TTC37	8	7	8	7	6	7	175.48	36.569	9.1	7	9.9	8.2	6.1	7.5	37908000	45040000	36704000	35308000	38025000	38877000	39884000	3.74033e+07	1.06632	0.448478	0.0926433	0.348259
RNA polymerase II-associated factor 1 homolog	PAF1	4	5	5	6	4	4	59.975	16.041	12.4	13.2	14.9	15.1	13.2	10.7	24699000	24613000	29818000	26530000	24646000	23058000	2.63767e+07	2.47447e+07	1.06595	0.596396	0.0921446	0.224465
Rapamycin-insensitive companion of mTOR	RICTOR	4	5	4	4	3	2	192.22	25.628	3.2	4.3	3	3.2	2.5	1.5	46401000	32111000	37999000	38621000	35127000	35594000	38837000	3.64473e+07	1.06556	0.523364	0.0916185	0.281197
Mitochondrial dicarboxylate carrier	SLC25A10	6	6	4	6	6	3	31.282	18.538	23.7	23.7	17.4	23.7	23.7	15	39283000	39531000	46204000	34626000	39191000	43576000	4.16727e+07	39131000	1.06495	0.178391	0.0907894	0.748628
Ubiquitin carboxyl-terminal hydrolase 7;Ubiquitin carboxyl-terminal hydrolase	USP7	17	15	16	12	16	10	128.3	110.03	22.4	20.3	23.4	14.4	20.1	12.6	113160000	118880000	121660000	110120000	99278000	122790000	117900000	1.10729e+08	1.06476	0.374892	0.0905263	0.426094
UTP--glucose-1-phosphate uridylyltransferase	UGP2	2	2	4	5	4	3	56.967	22.167	7.5	6.3	10.6	14.2	11	8.7	33418000	17081000	10102000	16781000	18487000	21676000	2.02003e+07	1.89813e+07	1.06422	0.896072	0.0897978	0.0476573
Rho guanine nucleotide exchange factor 1	ARHGEF1	11	11	12	10	9	5	108.32	33.967	14.2	14.4	16.6	12.4	11	7	64363000	57726000	63886000	58291000	61466000	54999000	6.19917e+07	58252000	1.0642	0.431544	0.0897667	0.364975
DNA-directed RNA polymerase, mitochondrial	POLRMT	5	6	6	6	4	4	138.62	30.571	7.2	8.2	8.2	8	5.6	4.8	25185000	24689000	25230000	19978000	27143000	23469000	2.50347e+07	23530000	1.06395	0.567057	0.0894259	0.246373
60S ribosomal protein L5	RPL5	21	22	22	22	22	18	34.362	141.9	51.5	53.9	56.9	53.9	53.9	52.2	1882100000	1959500000	2126100000	1854200000	2063900000	1694800000	1.98923e+09	1.87097e+09	1.06321	0.539296	0.0884287	0.268173
Nuclear pore complex protein Nup214	NUP214	9	10	7	5	5	3	213.62	36.06	7	7.6	6.5	3.9	3.8	2.3	27317000	23343000	28961000	27140000	27285000	20483000	2.65403e+07	2.49693e+07	1.06292	0.709019	0.0880292	0.149342
PCI domain-containing protein 2	PCID2	13	11	13	9	9	9	46.029	69.364	41.9	35.1	41.1	27.1	27.1	27.6	105880000	99152000	104630000	84437000	96373000	110730000	1.03221e+08	97180000	1.06216	0.534292	0.0870005	0.272221
Glycogen phosphorylase, brain form	PYGB	6	7	4	3	3	3	96.695	18.467	16.5	19.6	13	11	7.9	11.6	21218000	25024000	24085000	24146000	19784000	22282000	2.34423e+07	2.20707e+07	1.06215	0.620934	0.086986	0.206954
Dual specificity mitogen-activated protein kinase kinase 3	MAP2K3	6	7	7	6	6	4	39.318	44.332	25.4	34	32.9	30	25.4	21.9	50639000	48380000	54613000	48519000	51282000	44924000	5.12107e+07	4.82417e+07	1.06154	0.502378	0.0861646	0.29897
Nuclear cap-binding protein subunit 1	NCBP1	13	13	13	8	11	11	91.838	51.3	25.6	24.3	21.8	13.3	17.8	18.9	63469000	69069000	65538000	58019000	54597000	74169000	6.60253e+07	6.22617e+07	1.06045	0.631906	0.0846755	0.199348
Alpha-centractin;Beta-centractin	ACTR1A;ACTR1B	8	8	7	8	8	6	42.613	30.504	37.2	37.2	27.7	37.2	37.2	26.3	62645000	51087000	41510000	50900000	46161000	49343000	5.17473e+07	4.88013e+07	1.06037	0.658736	0.084564	0.181288
Calcium-binding mitochondrial carrier protein Aralar2	SLC25A13	19	19	21	16	17	15	74.175	135.1	47.9	47.4	50.8	38.4	41.2	42.7	407890000	425710000	420870000	399140000	394360000	389590000	4.18157e+08	3.94363e+08	1.06033	0.0870802	0.0845181	1.06008
ATP-dependent RNA helicase DHX29	DHX29	12	13	12	10	10	8	155.29	49.863	12	13.1	12.3	10.4	9.5	9.1	103830000	93664000	83200000	78139000	99247000	87592000	9.35647e+07	88326000	1.05931	0.659589	0.0831256	0.180726
CDKN2A-interacting protein	CDKN2AIP	7	6	5	7	5	1	61.124	26.541	17.9	15.5	11.2	17.4	12.8	4.3	33391000	34164000	16142000	38624000	38413000	1991100	27899000	26342700	1.05908	0.828026	0.0828102	0.0819562
Protein diaphanous homolog 1	DIAPH1	22	24	19	21	19	14	141.36	93.888	21.6	25.7	21.5	21	18.7	15.6	187960000	203970000	197070000	191110000	182890000	182170000	1.96333e+08	185390000	1.05903	0.271145	0.0827417	0.566798
60S ribosomal protein L26;60S ribosomal protein L26-like 1	RPL26;RPL26L1	10	10	8	9	9	5	17.258	25.342	40	40	27.6	40	36.6	28.3	163770000	172890000	192100000	170970000	162530000	166850000	1.76253e+08	1.66783e+08	1.05678	0.418895	0.0796754	0.377895
Kinesin-like protein KIF11	KIF11	5	6	5	4	4	3	119.16	13.418	5.8	7.1	5.8	4	4	3.2	14190000	14001000	13738000	10684000	11930000	17121000	1.39763e+07	13245000	1.05522	0.760725	0.0775381	0.118772
60S ribosomal protein L7	RPL7	16	16	15	13	12	9	29.225	95.389	50.4	50.4	47.2	46.4	44.4	36.7	476680000	412410000	453520000	416410000	430960000	425690000	4.47537e+08	4.24353e+08	1.05463	0.417441	0.0767399	0.379405
CCR4-NOT transcription complex subunit 1	CNOT1	13	14	9	12	9	7	266.94	44.87	7	7.5	4.6	6.1	4.3	3.5	45642000	47882000	41162000	44640000	42821000	40365000	4.48953e+07	4.26087e+07	1.05367	0.241323	0.0754186	0.617401
DNA topoisomerase 2-alpha	TOP2A	36	36	36	32	33	23	174.38	268.67	34.5	35	36.1	31.9	32.6	26.2	706750000	710030000	645130000	628330000	668470000	660450000	6.87303e+08	6.52417e+08	1.05347	0.329087	0.0751533	0.482689
E3 ubiquitin-protein ligase UBR4	UBR4	52	52	44	42	41	31	573.83	226.44	16.1	16.1	13.4	12.2	11.6	8.9	286720000	274420000	268940000	257050000	276260000	254810000	2.76693e+08	2.62707e+08	1.05324	0.263979	0.0748351	0.578431
Signal recognition particle receptor subunit beta	SRPRB	6	7	6	7	7	2	29.702	40.431	31.7	32.1	28	32.1	32.1	8.9	53883000	55935000	43074000	62845000	62306000	20117000	50964000	4.84227e+07	1.05248	0.827075	0.073796	0.0824551
Splicing factor 3A subunit 2	SF3A2	9	10	9	7	8	8	49.255	111.06	24.1	25.6	23.9	18.3	22	19.2	182150000	209890000	203890000	212700000	178780000	175450000	1.98643e+08	1.88977e+08	1.05115	0.678371	0.0719723	0.168533
Leucine-rich repeat-containing protein 40	LRRC40	12	13	13	12	13	10	68.249	55.661	32.4	30.7	31.2	29.4	30.7	22.4	108970000	103720000	101290000	94315000	97217000	107250000	104660000	99594000	1.05087	0.487016	0.0715794	0.312457
Importin-4	IPO4	6	7	7	7	7	5	118.71	24.106	7.7	8.7	8	9.6	8.7	4.9	21580000	22650000	22551000	19888000	20764000	22905000	2.22603e+07	2.11857e+07	1.05073	0.272432	0.0713867	0.564742
Transitional endoplasmic reticulum ATPase	VCP	16	16	11	10	11	6	89.321	79.328	32.4	32.4	21	17.4	19.4	10	83961000	81633000	85105000	66825000	73700000	98085000	8.35663e+07	7.95367e+07	1.05066	0.695402	0.0713017	0.157764
40S ribosomal protein S14	RPS14	9	9	9	7	7	8	16.273	60.539	41.1	41.1	41.1	39.7	39.7	41.7	292490000	291380000	273210000	293900000	284130000	238900000	2.85693e+08	272310000	1.04915	0.339508	0.0692174	0.46915
DNA-dependent protein kinase catalytic subunit	PRKDC	181	179	172	164	163	128	469.08	323.31	47.3	47.6	46.3	44.5	42.5	37.5	4129700000	4228100000	4242400000	3950500000	4062000000	4008200000	4.20007e+09	4006900000	1.04821	0.0114641	0.0679257	1.94066
Transmembrane 9 superfamily member 3	TM9SF3	8	8	7	8	7	5	67.887	22.939	18.5	18.5	14.1	18.5	14.1	10.4	128750000	134520000	121180000	128150000	116740000	122710000	128150000	1.22533e+08	1.04584	0.455171	0.0646592	0.341825
Alpha-adducin	ADD1	10	8	7	6	5	5	70.055	44.598	26.9	22.5	19	15.3	12.3	12	46580000	51319000	46489000	38153000	42022000	57895000	4.81293e+07	4.60233e+07	1.04576	0.784887	0.064551	0.105193
26S protease regulatory subunit 8	PSMC5	9	11	6	7	10	6	45.626	86.388	34.7	42.4	24.1	28.3	39.4	25.6	134040000	128070000	118260000	116480000	121900000	125720000	126790000	1.21367e+08	1.04469	0.531539	0.0630687	0.274465
Mitochondrial import inner membrane translocase subunit TIM50	TIMM50	8	6	6	7	9	5	39.646	74.367	28.9	22.9	23.5	26.1	29.2	19.8	107770000	117850000	124320000	119410000	120370000	95622000	1.16647e+08	1.11801e+08	1.04335	0.729861	0.0612163	0.13676
Protein phosphatase methylesterase 1	PPME1	11	12	12	12	11	8	42.315	70.325	37	43	44.6	43	40.9	28.8	149450000	172050000	180560000	157260000	164720000	159270000	1.67353e+08	1.60417e+08	1.04324	0.495871	0.0610732	0.304631
26S proteasome non-ATPase regulatory subunit 2	PSMD2	28	27	29	22	21	19	100.2	133.46	42.3	41.5	45.8	32.5	31.3	30.1	332640000	351340000	387470000	348100000	344000000	335090000	357150000	3.42397e+08	1.04309	0.536275	0.0608615	0.270612
Dual specificity mitogen-activated protein kinase kinase 1	MAP2K1	5	5	6	4	4	2	43.439	18.44	33.6	33.6	33.1	29.5	27.2	21.1	49956000	43611000	56278000	55722000	60561000	27393000	4.99483e+07	47892000	1.04294	0.895195	0.0606519	0.0480825
RNA-binding protein 28	RBM28	7	9	8	9	11	5	85.737	38.102	10.4	15.3	11.5	14.6	18.4	8	62239000	57650000	51637000	57304000	51537000	55630000	5.71753e+07	5.48237e+07	1.0429	0.537813	0.0605941	0.269369
Nuclear pore complex protein Nup205	NUP205	35	35	31	28	30	25	227.92	172.13	23	23.7	20.5	18.4	19.1	16.8	308390000	313480000	323660000	285000000	272400000	349300000	3.15177e+08	3.02233e+08	1.04283	0.583128	0.0604979	0.234236
Zinc finger protein 622	ZNF622	10	10	8	9	9	5	54.271	39.676	24.9	24.9	21.6	24.9	24.9	15.5	86423000	87441000	88164000	87302000	83325000	80712000	8.73427e+07	8.37797e+07	1.04253	0.27892	0.0600864	0.55452
E2/E3 hybrid ubiquitin-protein ligase UBE2O	UBE2O	7	8	8	8	6	5	141.29	24.908	9.7	11.4	11.4	11.4	8.3	6.8	47062000	42766000	45832000	36942000	50152000	43052000	45220000	43382000	1.04237	0.751935	0.0598644	0.123819
Tubulin gamma-1 chain;Tubulin gamma-2 chain;Tubulin gamma chain	TUBG1;TUBG2	11	12	10	8	10	9	51.169	101.42	49.4	53.4	41.5	31	37	39	106800000	84461000	91851000	91676000	88055000	92013000	9.43707e+07	9.05813e+07	1.04183	0.577813	0.0591247	0.238212
26S protease regulatory subunit 4	PSMC1	10	11	14	10	9	6	49.184	142.07	31.8	34.5	40.7	33	25.7	17.3	137070000	134290000	112360000	125460000	139350000	103640000	1.27907e+08	1.22817e+08	1.04144	0.426645	0.0585851	0.369933
Transmembrane protein 33	TMEM33	5	5	6	5	5	4	27.978	34.322	21.9	21.9	25.1	21.9	21.9	18.2	77912000	88427000	101610000	80347000	82706000	94415000	8.93163e+07	8.58227e+07	1.04071	0.363655	0.0575653	0.439311
AP-3 complex subunit mu-1	AP3M1	8	8	7	6	7	5	46.939	27.636	27.3	27.3	20.8	18.4	24.9	15.6	52053000	59327000	58065000	54140000	53080000	55734000	5.64817e+07	54318000	1.03983	0.463613	0.0563523	0.333844
Ras-related protein Rab-2A	RAB2A	6	6	5	6	5	5	23.545	52.186	47.2	47.2	27.8	47.2	40.6	37.3	84681000	73025000	70332000	68792000	75144000	75434000	7.60127e+07	7.31233e+07	1.03951	0.702505	0.055908	0.153351
Dynamin-2	DNM2	7	5	4	7	5	5	98.063	45.95	19.5	16	14	18.2	13.7	16.2	62501000	74710000	71239000	62188000	71011000	67380000	6.94833e+07	6.68597e+07	1.03924	0.151334	0.0555308	0.820064
ADP/ATP translocase 3;ADP/ATP translocase 3, N-terminally processed	SLC25A6	5	5	7	4	5	4	32.866	108.28	64.1	64.1	61.7	63.8	64.1	58.4	2437700000	2442000000	2412800000	2413200000	2342300000	2262800000	2.43083e+09	2.33943e+09	1.03907	0.129067	0.0552919	0.889184
60S ribosomal protein L10	RPL10	8	8	9	7	5	8	23.072	89.291	41.8	41.8	45.8	41.8	27.4	45.8	238200000	268500000	317040000	252510000	287690000	253380000	274580000	2.64527e+08	1.038	0.743973	0.0538134	0.128443
Exportin-1	XPO1	14	14	11	12	10	10	123.38	49.947	18	16.4	14.6	13.9	9.6	14.2	63356000	60301000	61673000	56289000	65588000	56673000	6.17767e+07	5.95167e+07	1.03797	0.614102	0.0537683	0.211759
V-type proton ATPase catalytic subunit A	ATP6V1A	11	11	10	12	8	8	68.303	76.875	29.5	28.2	26.9	31.4	18.8	21.4	109760000	100300000	92880000	92693000	96299000	103190000	100980000	97394000	1.03682	0.694587	0.0521648	0.158273
Dolichyl-diphosphooligosaccharide--protein glycosyltransferase subunit STT3A	STT3A	16	15	16	15	15	14	80.529	69.996	26.2	24.3	24.4	25	25.2	24	419670000	398190000	391750000	420900000	379120000	367760000	4.03203e+08	389260000	1.03582	0.212588	0.0507735	0.672462
Interferon-induced, double-stranded RNA-activated protein kinase	EIF2AK2	10	8	8	6	7	7	62.094	31.916	25.4	16.7	19.2	11.8	15.6	19.1	48571000	44933000	44776000	48213000	37992000	47502000	4.60933e+07	44569000	1.0342	0.646353	0.0485175	0.18953
Serine/threonine-protein phosphatase 2A 65 kDa regulatory subunit A alpha isoform	PPP2R1A	7	6	3	5	4	7	65.308	24.973	20.4	18.2	9.7	14.3	11.4	17.3	18326000	15552000	18242000	15907000	13913000	20627000	1.73733e+07	1.68157e+07	1.03316	0.74391	0.0470686	0.128479
Nuclear RNA export factor 1	NXF1	11	13	12	10	12	6	70.182	69.381	25.2	26.3	26.8	22.9	26.7	13.1	87200000	77298000	82523000	89316000	80184000	69715000	8.23403e+07	7.97383e+07	1.03263	0.661106	0.0463258	0.179729
26S proteasome non-ATPase regulatory subunit 14	PSMD14	8	8	9	5	6	8	34.577	45.22	45.8	45.8	52.9	25.2	27.4	45.8	130960000	132560000	131860000	141860000	111230000	129910000	1.31793e+08	1.27667e+08	1.03232	0.702591	0.0458955	0.153297
U4/U6 small nuclear ribonucleoprotein Prp31	PRPF31	8	8	5	7	6	3	54.766	25.302	22.9	22.9	10.3	20.5	16.6	9.1	53824000	54277000	59950000	57200000	69112000	36590000	56017000	5.43007e+07	1.03161	0.893364	0.0448948	0.0489718
WD repeat-containing protein 3	WDR3	18	16	15	18	17	15	106.1	70.742	30.2	24.6	24.1	27.3	26.5	24.2	118780000	129060000	135330000	125570000	116370000	129740000	1.27723e+08	1.23893e+08	1.03091	0.570348	0.0439236	0.24386
60S ribosomal protein L4	RPL4	16	16	16	17	17	14	47.697	80.361	39.6	39.8	39.8	39.8	39.8	37.7	252370000	284220000	266560000	243370000	272050000	263900000	2.67717e+08	2.59773e+08	1.03058	0.104764	0.0434536	0.979789
ELAV-like protein 1	ELAVL1	14	14	13	15	13	9	36.091	115.62	50	50	50	54	50.6	40.5	317430000	326340000	278530000	307930000	327240000	260320000	3.07433e+08	2.98497e+08	1.02994	0.247098	0.0425588	0.607131
Aminoacyl tRNA synthase complex-interacting multifunctional protein 2	AIMP2	6	6	7	5	6	8	35.348	49.842	28.1	28.1	30.3	22.5	28.8	34.4	95576000	94452000	99433000	87591000	102000000	91579000	96487000	9.37233e+07	1.02949	0.645585	0.0419263	0.190047
Rab GTPase-activating protein 1	RABGAP1	5	4	4	4	4	1	121.74	19.042	6.2	5.2	5.2	5.1	4.8	1.6	21845000	21916000	20140000	24144000	27254000	10676000	2.13003e+07	2.06913e+07	1.02943	0.905024	0.0418494	0.0433399
Eukaryotic translation initiation factor 2A;Eukaryotic translation initiation factor 2A, N-terminally processed	EIF2A	6	7	4	4	5	4	64.449	18.314	15	17.2	7.8	9	10.7	7.8	21203000	22826000	20437000	20383000	19344000	22920000	2.14887e+07	2.08823e+07	1.02904	0.758826	0.041293	0.119858
Heterogeneous nuclear ribonucleoprotein L-like	HNRNPLL;HNRPLL	11	11	8	11	9	7	59.663	44.319	36.5	35	28.1	35.2	24	22.3	61668000	69869000	69852000	65630000	62059000	68077000	6.71297e+07	6.52553e+07	1.02872	0.636683	0.0408547	0.196077
Sodium/potassium-transporting ATPase subunit alpha-1	ATP1A1	27	30	28	25	22	21	112.89	323.31	50.6	51.5	50	46.2	43.7	41.2	1685400000	1664200000	1508500000	1622700000	1678800000	1421300000	1.61937e+09	1.57427e+09	1.02865	0.279308	0.0407497	0.553917
Glycogen [starch] synthase, muscle	GYS1	11	10	9	9	10	8	83.785	67.744	26.1	23.9	21.3	18.7	22.1	18.9	103320000	113530000	103180000	109920000	113930000	87530000	1.06677e+08	1.03793e+08	1.02778	0.706049	0.0395309	0.151165
Cullin-4A	CUL4A	19	17	18	17	17	10	87.679	106.04	46.4	43.5	45.6	39.5	42.6	25.7	281020000	296050000	309710000	244610000	290110000	329250000	2.95593e+08	287990000	1.0264	0.684541	0.037595	0.164601
Selenocysteine-specific elongation factor	EEFSEC	5	4	2	6	4	5	65.304	16.904	12.4	10.4	5.9	15.8	11.2	13.8	34445000	28198000	45596000	35885000	37957000	31617000	3.60797e+07	35153000	1.02636	0.906189	0.0375382	0.0427813
Arginine--tRNA ligase, cytoplasmic	RARS	28	29	28	26	27	26	75.378	175.39	52.1	52	51.5	46.4	47.9	49.5	624320000	622710000	621320000	606540000	634740000	579090000	6.22783e+08	606790000	1.02636	0.415255	0.037533	0.381685
78 kDa glucose-regulated protein	HSPA5	40	39	38	38	37	26	72.332	293.8	61	60.9	60.9	56.6	54.3	46.5	2112300000	2339000000	2265200000	2196500000	2232000000	2118700000	2.23883e+09	2182400000	1.02586	0.511278	0.0368316	0.291343
cAMP-specific 3,5-cyclic phosphodiesterase 4D	PDE4D	8	8	8	6	6	4	77.022	34.153	18.4	18.4	18.4	11.1	13.3	7.7	39612000	47814000	51134000	41606000	44568000	48920000	4.61867e+07	4.50313e+07	1.02566	0.545842	0.0365472	0.262933
Lysine-specific histone demethylase 1A	KDM1A	14	15	12	14	10	8	92.902	51.146	23.9	25.7	21.1	22.4	16.5	14.1	82227000	82496000	91091000	90655000	80606000	78341000	8.52713e+07	8.32007e+07	1.02489	0.767113	0.0354657	0.115141
Cullin-4B	CUL4B	33	32	29	28	26	18	102.75	268.83	51.3	51.8	49.4	44.1	44.6	32.9	610490000	617260000	617460000	624060000	645650000	532710000	615070000	6.00807e+08	1.02374	0.726726	0.0338498	0.13863
Magnesium transporter protein 1	MAGT1	6	5	5	4	6	4	41.531	17.634	16.3	13.9	13.9	11.2	16.3	11.2	59741000	54607000	53892000	63649000	57277000	43629000	56080000	5.48517e+07	1.02239	0.811752	0.0319509	0.0905764
Cytoplasmic dynein 1 heavy chain 1	DYNC1H1	160	159	154	155	147	123	532.4	323.31	43.9	42.7	41.6	40.5	39.8	34.6	2301000000	2309500000	2233700000	2303600000	2225500000	2167700000	2281400000	2.23227e+09	1.02201	0.203607	0.03141	0.691207
Ubiquitin conjugation factor E4 B	UBE4B	11	11	11	7	9	8	146.18	34.097	15.8	15.4	15.2	8.9	11.4	11.3	42725000	41979000	47523000	43466000	41625000	44376000	4.40757e+07	4.31557e+07	1.02132	0.510056	0.0304324	0.292382
Cell division cycle and apoptosis regulator protein 1	CCAR1	9	12	8	10	9	5	132.82	41.673	10.1	13.4	8.9	12.6	10.2	7.4	70680000	87098000	81635000	84643000	85106000	64719000	7.98043e+07	78156000	1.02109	0.870373	0.0301105	0.0602948
tRNA (cytosine(34)-C(5))-methyltransferase	NSUN2	42	41	39	35	37	32	86.47	323.31	69.2	66.4	63.4	53.8	56.3	55.1	1176100000	1229100000	1165900000	1204700000	1143900000	1151100000	1.19037e+09	1.16657e+09	1.0204	0.547413	0.0291373	0.261685
Probable ubiquitin carboxyl-terminal hydrolase FAF-X	USP9X	25	23	18	18	15	9	292.28	85.136	12.6	11.4	9.6	9.1	7.7	4.9	90726000	93876000	91284000	96788000	103380000	70864000	91962000	90344000	1.01791	0.879851	0.0256091	0.0555908
Ubiquitin carboxyl-terminal hydrolase 10	USP10	9	10	10	9	11	11	87.133	37.696	17.2	21.9	20.4	16.8	21.9	20.7	95411000	93214000	91004000	85340000	93842000	95627000	9.32097e+07	91603000	1.01754	0.749276	0.0250847	0.125358
Ras GTPase-activating protein-binding protein 2	G3BP2	7	7	7	7	7	5	54.12	38.65	22.2	22.2	22.2	22.2	22.2	14.9	133950000	153590000	145120000	137180000	144940000	143120000	144220000	1.41747e+08	1.01745	0.546554	0.0249564	0.262367
Lon protease homolog, mitochondrial	LONP1	18	18	16	14	12	13	93.296	141.78	33.1	32.4	31.2	25	19.5	24.5	142040000	156560000	135250000	149360000	150770000	126910000	1.44617e+08	1.42347e+08	1.01595	0.685874	0.0228251	0.163756
Nuclear pore complex protein Nup160	NUP160	23	24	24	23	23	23	162.12	205.53	25	26.1	25.6	22.3	22.6	23.7	282080000	295890000	282140000	271600000	294110000	281330000	2.86703e+08	2.82347e+08	1.01543	0.292183	0.0220911	0.534345
Eukaryotic translation initiation factor 3 subunit D	EIF3D	19	18	17	16	15	12	63.972	184.19	44	40.3	39.4	34.5	32.3	27.2	383230000	369760000	401270000	362720000	364980000	409960000	3.84753e+08	379220000	1.01459	0.579318	0.0208988	0.237083
Signal transducer and activator of transcription 1-alpha/beta;Signal transducer and activator of transcription	STAT1	20	20	19	17	15	16	87.334	189.27	34.5	34.5	32.5	28.8	25.2	28.8	382720000	388880000	411560000	351480000	398550000	417120000	3.94387e+08	389050000	1.01372	0.721347	0.0196552	0.141856
60 kDa SS-A/Ro ribonucleoprotein	TROVE2	7	7	4	7	7	5	60.67	32.154	15.2	15.2	8.9	15.2	15.2	8.9	49622000	45720000	60951000	51273000	53718000	49190000	5.20977e+07	5.13937e+07	1.0137	0.914839	0.0196282	0.0386553
Ras-related protein Rab-14	RAB14	7	7	3	6	5	5	23.897	40.663	52.6	53.5	20	45.1	37.7	38.6	70862000	60380000	69163000	57851000	74187000	65759000	6.68017e+07	6.59323e+07	1.01319	0.92188	0.018898	0.0353257
Talin-1	TLN1	24	26	25	25	23	10	269.76	239.68	16.7	16.9	16.5	13.7	13.5	6.8	179640000	179190000	177020000	187990000	177770000	163120000	1.78617e+08	1.76293e+08	1.01318	0.752776	0.0188888	0.123334
Elongation factor Tu, mitochondrial	TUFM	30	29	29	28	26	29	49.541	323.31	67.9	66.4	67.9	67.7	66.2	67.9	2138300000	2543000000	2569000000	2260900000	2288100000	2607700000	2.41677e+09	2.38557e+09	1.01308	0.810709	0.0187462	0.091135
Heat shock protein 105 kDa	HSPH1	16	16	14	13	14	7	96.864	85.806	25.8	26.5	25.5	22.1	23.5	14.1	169660000	171280000	163980000	164520000	165720000	168370000	1.68307e+08	1.66203e+08	1.01266	0.583764	0.018143	0.233762
Poly(rC)-binding protein 1	PCBP1	12	12	11	11	11	12	37.497	323.31	82.3	82.3	79.8	74.2	75.3	74.2	1366300000	1313400000	1405000000	1413500000	1292800000	1330700000	1.36157e+09	1.34567e+09	1.01182	0.695368	0.0169465	0.157785
60S ribosomal protein L28	RPL28	8	8	9	7	8	4	15.747	42.269	40.9	40.9	46	35.8	40.9	23.4	235370000	271330000	218920000	260020000	242060000	215930000	2.41873e+08	2.39337e+08	1.0106	0.885533	0.0152103	0.0527951
60S ribosomal protein L8	RPL8	11	13	14	12	13	15	28.024	104.14	39.7	45.5	61.5	42.4	50.2	59.9	693210000	662820000	677030000	690600000	733180000	588020000	6.77687e+08	670600000	1.01057	0.891846	0.0151659	0.0497101
Serine palmitoyltransferase 1	SPTLC1	9	8	7	8	9	5	52.743	28.817	21.1	19.5	15.4	18.6	21.1	14.2	107990000	110940000	90453000	111220000	102610000	92619000	1.03128e+08	1.0215e+08	1.00957	0.815738	0.0137469	0.0884495
Apoptosis-inducing factor 1, mitochondrial	AIFM1	13	12	15	13	11	12	66.9	79.867	30	27.2	31.8	27.6	21	28.5	219280000	225770000	251750000	214060000	243610000	232620000	2.32267e+08	2.30097e+08	1.00943	0.85909	0.013542	0.0659613
Splicing factor, proline- and glutamine-rich	SFPQ	14	15	17	15	15	15	76.149	98.991	25.2	26.2	29.1	24.8	24.8	28.9	259090000	267870000	241570000	266280000	254190000	241520000	2.56177e+08	2.53997e+08	1.00858	0.755678	0.0123295	0.121663
Methionine--tRNA ligase, cytoplasmic	MARS	23	23	27	26	25	22	101.11	286.5	35.2	36.2	45.3	39.3	38.6	34.7	499340000	504660000	531840000	533070000	483530000	506660000	5.11947e+08	5.07753e+08	1.00826	0.845788	0.0118657	0.0727384
Coatomer subunit alpha;Xenin;Proxenin	COPA	50	54	52	49	49	43	138.34	323.31	52	56.3	54.7	49.4	49.5	45	1073300000	1051800000	1039700000	1043900000	1042700000	1055400000	1.05493e+09	1.04733e+09	1.00726	0.618992	0.0104312	0.208315
Chromosome-associated kinesin KIF4A;Chromosome-associated kinesin KIF4B	KIF4A;KIF4B	6	6	4	7	4	1	139.88	22.023	5.3	5.8	3.7	6.8	4.1	1.2	20532000	22627000	17283000	28160000	24845000	7058400	2.01473e+07	2.00211e+07	1.0063	0.983118	0.00906526	0.00739429
60S ribosomal protein L21	RPL21	7	7	9	7	7	7	18.565	49.125	42.5	42.5	48.1	42.5	42.5	42.5	394170000	411880000	333130000	355260000	375100000	401720000	3.79727e+08	377360000	1.00627	0.95289	0.00901981	0.0209571
Mitochondrial import inner membrane translocase subunit TIM44	TIMM44	12	13	10	11	11	5	51.355	41.02	28.1	30.8	25.9	25.9	25.9	14.6	106820000	103310000	103550000	106100000	112130000	93513000	104560000	1.03914e+08	1.00621	0.916424	0.00893638	0.0379033
Importin subunit beta-1	KPNB1	21	19	21	20	18	16	97.169	128.3	33.6	30.3	34	31.3	26.8	26.1	252970000	250600000	245220000	272100000	248370000	224160000	2.49597e+08	248210000	1.00559	0.915841	0.00803743	0.0381798
DNA mismatch repair protein Msh6	MSH6	18	20	16	16	15	12	152.78	80.262	19	20.9	16.5	15.9	15.1	11.5	143390000	150480000	135980000	147900000	146830000	133450000	1.43283e+08	1.42727e+08	1.0039	0.847671	0.0056159	0.0717725
RuvB-like 2	RUVBL2	11	10	10	7	8	6	51.156	37.948	27.4	26.8	25.5	15.6	19	16.6	63357000	57755000	48388000	52662000	58801000	57534000	56500000	5.63323e+07	1.00298	0.97942	0.00428764	0.00903098
AP-3 complex subunit beta-1	AP3B1	7	7	6	6	7	5	121.32	21.483	7.9	7.9	6.7	6.9	7.9	5.3	35016000	32595000	36403000	40560000	34937000	28210000	3.46713e+07	34569000	1.00296	0.982565	0.00426445	0.00763886
Guanine nucleotide-binding protein-like 3	GNL3	15	15	15	15	13	12	61.992	91.783	34.4	33.3	36.2	34.4	31.1	27.1	148830000	137080000	152080000	144130000	152200000	140630000	1.45997e+08	1.45653e+08	1.00236	0.969566	0.00339671	0.0134225
Methylthioribose-1-phosphate isomerase	MRI1	5	4	4	3	4	2	39.149	19.594	19	14.9	18.2	10.6	14.1	7.6	19672000	24844000	27693000	24967000	21676000	25437000	2.40697e+07	2.40267e+07	1.00179	0.988664	0.00257965	0.00495145
Dual specificity mitogen-activated protein kinase kinase 2	MAP2K2	6	6	5	6	4	3	44.424	82.724	39.2	39.2	35.5	39.2	26.5	28.5	120760000	105790000	100450000	101470000	116800000	108500000	109000000	1.08923e+08	1.0007	0.994379	0.0010151	0.00244798
Phosphoribosyl pyrophosphate synthase-associated protein 1	PRPSAP1	7	6	6	6	5	6	39.393	27.702	32.9	28.4	28.1	28.4	23.6	28.9	45630000	46763000	50450000	45851000	49287000	47638000	4.76143e+07	47592000	1.00047	0.98978	0.00067685	0.00446122
Kinesin-like protein KIF2A	KIF2A	4	4	6	5	5	4	79.954	71.202	19.1	19.7	20.7	17.1	20	13.6	65163000	71083000	75794000	76543000	67728000	67876000	70680000	7.07157e+07	0.999496	0.995669	-0.000727832	0.00188502
Exosome complex exonuclease RRP44	DIS3	25	25	26	22	24	17	109	303.7	39.6	39.2	40.2	31.9	34.2	24.9	356810000	359120000	338600000	338550000	384580000	332210000	351510000	351780000	0.999232	0.985375	-0.00110773	0.0063985
Pre-mRNA-processing factor 19	PRPF19	5	6	5	6	6	4	55.18	55.926	18.3	21.2	18.3	21.2	21.2	15.3	75659000	74344000	76153000	73034000	71436000	81883000	7.53853e+07	75451000	0.99913	0.983614	-0.00125616	0.00717529
Ras GTPase-activating-like protein IQGAP1	IQGAP1	65	63	65	57	58	48	189.25	323.31	52.7	52	54.2	42.7	42.6	39.5	1077400000	1070200000	1133900000	1076900000	1074000000	1133800000	1.09383e+09	1094900000	0.999026	0.518129	-0.00140618	0.285562
Probable ATP-dependent RNA helicase DDX60	DDX60	10	11	8	9	9	7	197.85	31.913	8.1	7.9	7.1	6.7	6.7	4.8	56309000	62361000	42339000	61205000	53341000	46754000	5.36697e+07	5.37667e+07	0.998196	0.984962	-0.0026051	0.00658044
Serine/threonine-protein kinase PLK1	PLK1	12	10	10	8	8	7	68.254	78.773	29.9	27.2	21.1	14.8	18.9	13.9	73830000	72793000	82489000	85356000	69631000	74731000	7.63707e+07	7.65727e+07	0.997362	0.975446	-0.00381088	0.0107969
Prolyl 3-hydroxylase 3	LEPREL2	5	4	4	4	4	2	81.836	24.872	10.7	8.8	9.2	8	8	4.8	18818000	16448000	23986000	19834000	29825000	9784300	1.97507e+07	1.98144e+07	0.996782	0.994347	-0.00465036	0.00246223
Eukaryotic translation initiation factor 3 subunit G	EIF3G	12	11	13	11	11	10	35.611	117.92	41.6	38.1	43.4	39.1	35.3	38.8	234360000	234090000	228250000	249760000	250840000	198970000	2.32233e+08	233190000	0.995897	0.955315	-0.00593086	0.0198535
Heat shock cognate 71 kDa protein	HSPA8	33	35	30	33	32	27	70.897	323.31	63	68.9	57.7	64.1	59.3	56.8	3821300000	3950000000	3965400000	3874100000	3881300000	4036200000	3.91223e+09	3.93053e+09	0.995344	0.716726	-0.00673267	0.144647
PHD finger protein 6	PHF6	15	17	14	16	17	8	41.29	147.43	50.7	57.3	47.4	50.7	57.3	28.8	304320000	309450000	301810000	334130000	314680000	271310000	3.05193e+08	3.06707e+08	0.995066	0.938997	-0.00713608	0.0273358
Carbamoyl-phosphate synthase [ammonia], mitochondrial	CPS1	83	86	83	76	79	73	164.94	323.31	64.1	65.5	64.9	56.9	56.9	64.3	4808800000	4816600000	5027400000	4901000000	4982700000	4851400000	4.88427e+09	4911700000	0.994415	0.81652	-0.00808048	0.088033
Annexin A2;Annexin;Putative annexin A2-like protein	ANXA2;ANXA2P2	23	25	25	25	23	25	38.604	323.31	72.3	72.6	74.3	64.6	64.6	69.9	1580400000	1583900000	1699300000	1576800000	1650500000	1667500000	1621200000	1631600000	0.993626	0.756215	-0.00922533	0.121355
Developmentally-regulated GTP-binding protein 2	DRG2	7	7	4	3	5	4	40.746	28.153	24.7	24.7	15.9	10.7	16.8	12.4	33890000	38841000	32858000	38899000	33388000	33991000	3.51963e+07	35426000	0.993517	0.946894	-0.00938344	0.0236986
Structural maintenance of chromosomes protein 1A;Structural maintenance of chromosomes protein	SMC1A	30	32	30	28	26	22	143.23	172.11	32.1	33.3	30.7	28.9	26.8	25.2	336700000	336360000	328930000	349050000	330750000	330790000	3.33997e+08	3.36863e+08	0.99149	0.637348	-0.0123297	0.195623
Putative ATP-dependent RNA helicase DHX30	DHX30	35	34	30	29	29	21	130.55	146.85	41.1	39.3	32.5	30.2	30.4	23.8	325640000	307730000	324590000	325350000	319990000	320940000	319320000	3.22093e+08	0.99139	0.624578	-0.0124759	0.204413
Kynureninase	KYNU	7	9	9	5	6	9	52.351	84.443	22.4	26	26.9	14.6	16.1	21.5	57583000	55760000	56252000	50572000	62469000	58107000	5.65317e+07	5.70493e+07	0.990926	0.909244	-0.0131508	0.0413193
40S ribosomal protein S3	RPS3	22	22	23	23	21	20	26.688	135.02	83.5	83.5	86.4	84	80.7	77.4	1711800000	1810900000	1777600000	1817300000	1841600000	1690100000	1.76677e+09	1783000000	0.990895	0.799822	-0.0131952	0.0970065
Transcription elongation factor SPT5	SUPT5H	19	16	19	14	13	13	121	104.54	27.5	22.4	27.9	18.6	16.9	18.4	124480000	105720000	111750000	108730000	111950000	124630000	1.13983e+08	1.15103e+08	0.99027	0.908833	-0.0141067	0.0415161
Protein TBRG4	TBRG4	18	18	18	16	14	9	70.737	75.118	38.5	38.5	42.9	31.1	30	19.2	254140000	258770000	250090000	259610000	266020000	245500000	2.54333e+08	2.57043e+08	0.989457	0.538734	-0.015291	0.268626
Importin-9	IPO9	12	11	13	9	11	11	115.96	92.367	17.5	15.9	20.1	11.8	14.8	14.5	80780000	78916000	76610000	84914000	81442000	72562000	7.87687e+07	7.96393e+07	0.989067	0.761131	-0.0158593	0.118541
Exosome component 10	EXOSC10	13	14	12	14	16	9	100.83	68.365	18.8	21.7	18.8	22.5	25	16	131160000	150990000	132700000	131540000	144920000	143110000	1.38283e+08	1.39857e+08	0.98875	0.773972	-0.0163217	0.111275
Putative adenosylhomocysteinase 2	AHCYL1	5	7	5	4	5	4	58.951	73.694	27.9	30.2	26.6	20.9	25.3	20.4	214730000	214540000	207440000	252200000	230370000	161450000	2.12237e+08	2.14673e+08	0.988649	0.931261	-0.0164691	0.0309287
Septin-9	2017-09-09	15	13	15	14	13	10	65.401	125.89	40.4	36.2	42	37.4	35.8	34.3	174540000	194240000	200160000	198160000	196250000	181230000	1.89647e+08	191880000	0.988361	0.872488	-0.0168903	0.0592407
FACT complex subunit SPT16	SUPT16H	37	36	32	32	32	27	119.91	323.31	36.3	34.2	33.5	34.3	33	29.2	725290000	701050000	639610000	676110000	721120000	693370000	688650000	6.96867e+08	0.988209	0.811689	-0.0171117	0.0906106
Serine/threonine-protein phosphatase 2A catalytic subunit alpha isoform;Serine/threonine-protein phosphatase 2A catalytic subunit beta isoform	PPP2CA;PPP2CB	5	6	7	6	8	7	35.594	35.703	29.1	32.7	37.2	31.7	39.5	37.9	64126000	55703000	63325000	58464000	58813000	68146000	6.10513e+07	6.18077e+07	0.987763	0.837479	-0.017763	0.0770261
Unconventional myosin-Ic	MYO1C	23	26	29	25	24	20	118.99	174.47	29.1	32.3	36.8	30.5	29.4	26.6	350840000	339740000	365940000	355650000	326770000	387190000	3.52173e+08	3.56537e+08	0.987762	0.701942	-0.0177648	0.153699
ATP-dependent 6-phosphofructokinase, muscle type	PFKM	19	21	16	21	18	14	85.182	146.46	42.6	45	32.9	44.5	37.8	30.1	273360000	272940000	274460000	288730000	278010000	264260000	2.73587e+08	277000000	0.987677	0.690964	-0.0178881	0.160545
N-acetyltransferase 10	NAT10	30	30	30	25	24	21	115.73	173.21	37.7	38	37	26.9	25.7	25.3	335990000	312230000	334460000	318760000	347410000	329050000	327560000	331740000	0.9874	0.816916	-0.0182938	0.0878225
Eukaryotic translation initiation factor 2 subunit 2	EIF2S2	18	18	13	16	15	16	38.388	144.11	49.2	49.2	45.9	46.2	39.3	46.8	427510000	429590000	452930000	461500000	428620000	437980000	4.36677e+08	442700000	0.986394	0.719137	-0.0197639	0.143189
C-1-tetrahydrofolate synthase, cytoplasmic;Methylenetetrahydrofolate dehydrogenase;Methenyltetrahydrofolate cyclohydrolase;Formyltetrahydrofolate synthetase;C-1-tetrahydrofolate synthase, cytoplasmic, N-terminally processed	MTHFD1	37	39	39	35	33	29	101.56	230.6	48.2	49.4	49.4	46.5	46.2	39.5	822210000	779250000	758670000	813270000	801100000	778690000	786710000	7.97687e+08	0.986239	0.385792	-0.0199902	0.413646
DNA polymerase;DNA polymerase delta catalytic subunit	POLD1	26	25	24	19	13	19	126.39	94.703	33.8	34.2	30.9	20.4	13.6	20.3	153980000	169780000	158340000	155050000	176340000	157940000	160700000	163110000	0.985225	0.373116	-0.0214753	0.428156
GDP-mannose 4,6 dehydratase	GMDS	4	3	4	4	3	1	41.949	10.943	11.6	7.3	13.2	13.4	9.1	2.2	19191000	14578000	19738000	21155000	16266000	16939000	1.78357e+07	18120000	0.984308	0.870851	-0.0228178	0.0600561
DNA-(apurinic or apyrimidinic site) lyase;DNA-(apurinic or apyrimidinic site) lyase, mitochondrial	APEX1	10	10	10	7	8	5	35.554	83.556	50.9	50.9	54.1	39.3	45.6	27.7	125180000	113610000	129800000	135240000	106860000	132540000	1.22863e+08	124880000	0.983851	0.718778	-0.023488	0.143405
Regulator of nonsense transcripts 1	UPF1	25	27	28	27	26	21	124.34	142.65	29	31.3	31.7	32.8	29.5	22.9	313890000	285550000	305830000	298930000	330730000	291290000	3.01757e+08	3.06983e+08	0.982974	0.818084	-0.0247747	0.0872021
CTP synthase 1	CTPS1	27	25	24	22	23	20	66.69	254.27	58.5	55.8	56.7	47.9	50.3	48.2	563540000	528550000	553020000	566410000	567360000	540090000	548370000	5.57953e+08	0.982824	0.595228	-0.0249948	0.225317
Plasma membrane calcium-transporting ATPase 4	ATP2B4	6	5	7	5	4	3	137.92	12.904	15	15	16	12.6	14.2	9.8	40156000	39653000	40205000	38839000	36612000	46669000	4.00047e+07	4.07067e+07	0.982755	0.832613	-0.0250968	0.079557
Vesicle-fusing ATPase	NSF	20	21	19	18	15	14	82.091	195.05	37.9	38.7	30.4	31.3	24.5	22.1	181830000	186120000	185360000	181950000	195320000	186040000	1.84437e+08	187770000	0.982248	0.374206	-0.0258411	0.42689
Phosphatidylinositol 3,4,5-trisphosphate 5-phosphatase 2	INPPL1	20	16	15	15	16	12	138.6	68.978	21.7	17	14.7	16.6	17.5	12.6	106520000	100590000	96971000	103500000	101450000	104950000	1.0136e+08	103300000	0.981223	0.608193	-0.0273471	0.215958
DnaJ homolog subfamily C member 10	DNAJC10	10	7	6	6	7	3	91.079	28.662	20.7	11.2	10.5	9.5	9.8	5.4	31483000	29682000	35530000	37715000	43799000	17140000	3.22317e+07	3.28847e+07	0.980143	0.952887	-0.0289363	0.0209587
Peroxiredoxin-6	PRDX6	13	14	13	14	14	13	25.035	88.941	66.5	71.4	71.4	71.4	71.4	71.4	321100000	303710000	311550000	320840000	295520000	339310000	312120000	3.18557e+08	0.979794	0.614822	-0.0294492	0.211251
Proteasome-associated protein ECM29 homolog	KIAA0368;ECM29	12	10	10	5	6	6	223.69	32.482	7.1	6.7	5.9	2.8	3.7	4.1	32607000	29913000	32685000	31738000	31906000	33584000	31735000	3.24093e+07	0.979193	0.503567	-0.0303345	0.297942
Dihydrolipoyllysine-residue acetyltransferase component of pyruvate dehydrogenase complex, mitochondrial;Acetyltransferase component of pyruvate dehydrogenase complex	DLAT	10	11	10	10	8	10	68.996	45.486	24	27.4	26.1	21.5	15.1	24.9	104910000	111800000	97377000	109690000	108880000	102800000	1.04696e+08	1.07123e+08	0.977338	0.460668	-0.033071	0.336612
Tyrosine-protein kinase receptor UFO;Receptor protein-tyrosine kinase	AXL	6	5	5	3	4	3	98.335	18.168	9.7	7.7	8.4	4.5	6.4	4.5	16915000	17529000	20801000	18413000	18537000	19579000	18415000	18843000	0.977286	0.65998	-0.0331473	0.180469
Oxysterol-binding protein-related protein 10;Oxysterol-binding protein	OSBPL10	7	6	5	5	6	2	83.969	21.071	13.5	11.9	9.8	9.3	11.9	4.2	42828000	44691000	38183000	45276000	41466000	41968000	4.19007e+07	4.29033e+07	0.97663	0.686664	-0.0341165	0.163255
FAST kinase domain-containing protein 2	FASTKD2	7	6	6	7	8	5	81.462	20.691	14.6	12.7	12	14.4	16.2	10.3	31610000	33167000	31754000	31867000	25080000	41907000	32177000	3.29513e+07	0.976501	0.896694	-0.034307	0.0473557
Tubulin--tyrosine ligase-like protein 12	TTLL12	26	26	28	23	24	22	74.403	270.59	61	61	64.8	50.5	52.5	49.4	498790000	515470000	511760000	526970000	528220000	512350000	5.08673e+08	5.22513e+08	0.973513	0.225118	-0.0387284	0.64759
Enhancer of mRNA-decapping protein 4	EDC4	6	7	6	5	5	4	151.66	27.514	7.6	9.7	9	6.9	6.9	6.2	37935000	43374000	40873000	39705000	45609000	40330000	4.07273e+07	4.18813e+07	0.972446	0.311294	-0.04031	0.506829
Exocyst complex component 4	EXOC4	9	7	6	7	6	4	110.5	31.29	14.1	9.8	9.8	10.6	8.5	6	36001000	34626000	25050000	32072000	36541000	29840000	3.18923e+07	3.28177e+07	0.971804	0.752837	-0.041263	0.123299
Pseudouridylate synthase 7 homolog	PUS7	12	14	12	12	12	9	75.035	118.79	26.2	28.9	24.7	23	25.9	16.8	109060000	121870000	112170000	121670000	132640000	98803000	1.14367e+08	1.17704e+08	0.971644	0.728589	-0.0415008	0.137518
E3 SUMO-protein ligase RanBP2	RANBP2	40	41	35	31	35	23	358.2	291.11	26.3	25.2	23.9	21.2	23.3	17.9	483570000	509000000	483160000	516670000	517480000	486130000	491910000	506760000	0.970696	0.250071	-0.0429083	0.601937
Programmed cell death 6-interacting protein	PDCD6IP	25	24	19	22	19	17	96.022	183.91	41.7	40.4	32.8	33.8	28.1	26	258780000	252790000	257700000	275670000	274300000	243330000	2.56423e+08	2.64433e+08	0.969709	0.550927	-0.0443765	0.258906
Proliferating cell nuclear antigen	PCNA	8	8	7	8	5	6	28.768	90.758	39.8	39.8	34.9	39.8	23.8	31.8	94396000	93858000	93240000	102080000	99918000	88348000	9.38313e+07	96782000	0.969512	0.532873	-0.044669	0.273377
Cyclin-dependent kinase 6	CDK6	5	6	6	5	5	4	36.938	26.636	25.8	30.4	30.4	23.6	23.6	20.2	34319000	39304000	43482000	35425000	40793000	44620000	39035000	4.02793e+07	0.969107	0.00958096	-0.0452715	2.01859
Niban-like protein 1	FAM129B	7	6	6	6	4	5	84.137	29.175	16.8	14.3	15.1	12.5	8.3	12.1	23186000	17094000	29440000	20769000	31301000	19891000	23240000	23987000	0.968858	0.925158	-0.0456427	0.033784
Nuclear pore membrane glycoprotein 210	NUP210	17	15	14	17	16	16	205.11	68.377	12.1	10.7	10	12	10.7	12.2	118580000	119550000	118800000	118480000	122030000	128080000	1.18977e+08	1.22863e+08	0.968366	0.299212	-0.0463758	0.524022
Cellular nucleic acid-binding protein	CNBP	5	6	4	4	4	1	19.463	17.428	37.3	44.1	31.1	32.2	32.2	8.5	26688000	30776000	24084000	30575000	33387000	20269000	2.71827e+07	28077000	0.968147	0.743533	-0.0467018	0.128699
Guanine nucleotide-binding protein G(s) subunit alpha isoforms short;Guanine nucleotide-binding protein G(s) subunit alpha isoforms XLas	GNAS	4	7	6	5	4	3	45.664	21.245	17.8	26.9	26.9	19	14.7	12.4	45941000	48967000	38554000	47638000	54953000	35322000	4.44873e+07	45971000	0.967726	0.633478	-0.0473294	0.198269
MICOS complex subunit MIC60	IMMT	18	17	18	17	17	10	78.973	93.647	32.6	33.3	34.2	32.1	32.1	20.7	162400000	167760000	178930000	170950000	161040000	194280000	1.69697e+08	1.75423e+08	0.967355	0.472731	-0.0478824	0.325386
Insulin-like growth factor 2 mRNA-binding protein 3	IGF2BP3	17	16	18	15	16	13	63.704	149.46	40.8	40.2	42.1	38.9	38.5	32.5	407270000	401160000	387060000	403990000	414780000	417520000	3.98497e+08	4.12097e+08	0.966998	0.29741	-0.0484151	0.526645
Trifunctional purine biosynthetic protein adenosine-3;Phosphoribosylamine--glycine ligase;Phosphoribosylformylglycinamidine cyclo-ligase;Phosphoribosylglycinamide formyltransferase	GART	33	33	33	31	28	30	107.77	257.06	43.1	48.1	49.6	40.5	36.8	44.5	730620000	744430000	764960000	767650000	795120000	758100000	746670000	7.73623e+08	0.96516	0.26072	-0.0511605	0.583825
AP-1 complex subunit gamma-1	AP1G1	7	7	7	5	5	10	91.35	45.645	14.4	14.4	14.4	8.2	8.2	14.2	65795000	66060000	64048000	67917000	65854000	69343000	65301000	6.77047e+07	0.964498	0.270637	-0.0521502	0.567613
T-complex protein 1 subunit delta	CCT4	23	26	27	24	22	20	57.924	250.67	46.4	54.5	56	42.5	41.4	48.6	856230000	870430000	773310000	860380000	937510000	797210000	8.33323e+08	8.65033e+08	0.963342	0.230025	-0.0538794	0.638225
CAAX prenyl protease 1 homolog	ZMPSTE24	12	12	12	12	11	11	54.812	87.709	27.8	32.2	32.6	27.8	24.4	26.1	153980000	152910000	176970000	164630000	168060000	169590000	1.61287e+08	1.67427e+08	0.963327	0.46653	-0.0539022	0.33112
SUMO-activating enzyme subunit 1;SUMO-activating enzyme subunit 1, N-terminally processed	SAE1	5	5	5	4	4	2	38.449	20.008	24.6	25.1	21.4	15.9	15.9	9	32615000	37188000	33235000	36351000	33469000	37299000	34346000	3.57063e+07	0.961902	0.646018	-0.0560379	0.189755
Cold shock domain-containing protein E1	CSDE1	11	12	9	9	10	6	88.884	48.642	16	17.5	12.2	13	13.7	9.6	74701000	67480000	77177000	73259000	78894000	76205000	7.31193e+07	7.61193e+07	0.960588	0.54995	-0.05801	0.259677
26S protease regulatory subunit 7	PSMC2	16	15	14	17	16	15	48.633	105.4	43	44.8	36	48.3	46	46	214530000	201390000	202110000	228770000	221770000	193220000	206010000	2.14587e+08	0.960032	0.437381	-0.0588461	0.359141
DnaJ homolog subfamily C member 11	DNAJC11	8	8	9	8	8	9	63.277	38.956	19.7	19.7	21.1	19.3	19.3	22.9	77123000	94028000	94151000	83596000	102610000	90346000	88434000	92184000	0.95932	0.430396	-0.0599152	0.366131
T-complex protein 1 subunit theta	CCT8	34	32	36	35	34	27	59.62	208.1	59.5	60.2	63.7	60.8	61.9	46.5	1042000000	1067800000	1019500000	1094600000	1171900000	997840000	1043100000	1.08811e+09	0.958632	0.342777	-0.0609514	0.464988
Sideroflexin;Sideroflexin-3	SFXN3	10	9	8	8	6	4	35.503	34.262	46.4	44.2	40.8	35.8	30.8	25.9	55477000	51741000	58630000	56125000	51861000	65230000	5.52827e+07	5.77387e+07	0.957464	0.358656	-0.0627106	0.445321
Probable global transcription activator SNF2L1	SMARCA1	6	7	6	7	6	3	122.86	26.573	14.3	17.5	13.9	16.2	15	11.2	44520000	39732000	45292000	47159000	50340000	37838000	4.31813e+07	4.51123e+07	0.957196	0.747213	-0.0631141	0.126555
Cleavage and polyadenylation specificity factor subunit 7	CPSF7	9	9	9	8	9	7	52.049	45.85	25.9	25.9	28	22.5	25.9	20	77123000	83927000	84552000	86704000	82301000	87585000	8.18673e+07	85530000	0.957177	0.376843	-0.0631426	0.423839
Ubiquitin carboxyl-terminal hydrolase;Ubiquitin carboxyl-terminal hydrolase isozyme L5	UCHL5	7	6	3	6	5	5	29.116	21.764	34.5	30.2	13.6	31.8	27.5	27.5	30648000	34588000	35589000	36569000	39567000	29212000	3.36083e+07	35116000	0.957066	0.739534	-0.0633095	0.131042
Ubiquitin carboxyl-terminal hydrolase 47	USP47	18	15	15	15	16	9	157.31	66.672	18.2	15.6	15.2	15.1	15.7	9	94045000	81851000	93165000	106880000	93899000	80531000	89687000	93770000	0.956457	0.673624	-0.0642275	0.171582
Eukaryotic translation initiation factor 2 subunit 1	EIF2S1	22	21	22	21	21	17	36.112	275.06	67	66	68.6	61.3	61.3	57.8	609360000	587600000	549820000	651120000	581610000	593670000	582260000	608800000	0.956406	0.244546	-0.0643048	0.61164
Carnitine O-palmitoyltransferase 1, liver isoform	CPT1A	21	22	20	20	20	14	88.367	112.41	33.1	34.5	30.9	29.8	29.9	24.2	363910000	388790000	396580000	411580000	385800000	404940000	3.83093e+08	4.00773e+08	0.955885	0.368472	-0.0650906	0.433596
Condensin complex subunit 2	NCAPH	17	17	20	18	18	11	82.562	113.46	34	32.5	39.5	35.9	34.3	26.3	173520000	160500000	168080000	170980000	184500000	169830000	1.67367e+08	1.75103e+08	0.955817	0.446209	-0.0651943	0.350462
DNA replication licensing factor MCM6	MCM6	34	35	35	35	33	32	92.888	264.4	46.2	49.3	51.2	41.9	43.8	45.8	754730000	759320000	761690000	794910000	811660000	775440000	758580000	7.94003e+08	0.955386	0.0897093	-0.0658437	1.04716
Transferrin receptor protein 1;Transferrin receptor protein 1, serum form	TFRC	22	21	24	23	23	20	84.87	223.56	36.6	35.1	38.7	36.4	36.4	33.6	574660000	577340000	580610000	594760000	630680000	589580000	5.77537e+08	6.05007e+08	0.954596	0.175441	-0.0670385	0.755868
Structural maintenance of chromosomes protein 2	SMC2	22	26	24	25	27	15	135.65	107.33	22.5	25.5	21.9	25.2	27.7	16.5	270480000	276090000	284460000	292550000	285870000	292940000	277010000	2.90453e+08	0.953716	0.0899503	-0.0683683	1.046
60S ribosomal protein L7a	RPL7A	15	14	16	15	15	9	29.995	144.77	38.3	38.3	41.4	38.3	38.3	36.8	559470000	613160000	620570000	630600000	639800000	610940000	5.97733e+08	6.27113e+08	0.95315	0.33535	-0.0692242	0.474502
Myosin phosphatase Rho-interacting protein	MPRIP	6	6	6	5	6	1	116.53	22.881	9.4	9.4	10	7.9	9.4	1.7	24479000	30831000	24145000	24795000	47024000	11547000	26485000	2.77887e+07	0.953086	0.889954	-0.0693211	0.0506325
Target of EGR1 protein 1	TOE1	5	5	5	4	5	5	56.547	23.438	15.9	17.6	14.9	15.5	17.6	14.9	33721000	31630000	27304000	27932000	33919000	35375000	30885000	3.24087e+07	0.952986	0.741085	-0.0694733	0.130132
DNA-directed RNA polymerase;DNA-directed RNA polymerase II subunit RPB1	POLR2A	13	11	12	11	9	9	217.2	47.364	9.7	8.2	7.4	7.8	6.5	6.5	71970000	72197000	74378000	79802000	77584000	72030000	7.28483e+07	76472000	0.952614	0.358996	-0.0700356	0.44491
DNA mismatch repair protein Msh2	MSH2	23	24	23	20	22	13	104.74	108.48	31.2	32.1	30.4	27.3	29.3	19.6	189570000	217470000	185530000	207550000	215090000	199750000	1.97523e+08	2.07463e+08	0.952088	0.252972	-0.0708333	0.596928
PDZ and LIM domain protein 5	PDLIM5	22	23	19	22	20	13	63.944	174.4	46.1	49	43.1	46.3	41.1	32.2	427010000	410950000	439700000	446880000	493470000	402340000	4.25887e+08	4.47563e+08	0.951567	0.595144	-0.0716223	0.225378
Cirhin	CIRH1A	6	5	3	5	6	3	76.889	15.292	11.1	9.6	6.3	9.2	11.1	6	19451000	29571000	27555000	28070000	26413000	26002000	2.55257e+07	2.68283e+07	0.951444	0.757643	-0.0718088	0.120535
Splicing factor U2AF 35 kDa subunit;Splicing factor U2AF 26 kDa subunit	U2AF1;U2AF1L4	8	8	8	5	6	5	27.872	46.4	31.7	31.7	31.7	28.3	28.3	24.6	85871000	76289000	75193000	91016000	78335000	80418000	7.91177e+07	8.32563e+07	0.95029	0.0584026	-0.0735601	1.23357
Pre-mRNA-splicing factor ATP-dependent RNA helicase DHX15	DHX15	17	17	13	14	13	14	90.932	71.324	29.2	29.1	23.5	22.1	21.4	22.8	176190000	190190000	204990000	185070000	207790000	208970000	1.90457e+08	200610000	0.949388	0.125551	-0.0749307	0.901178
UDP-glucose 6-dehydrogenase	UGDH	18	17	15	17	16	13	55.023	121.07	58.1	54.3	47.6	49.6	48.2	38.3	246200000	241960000	233550000	242860000	255680000	262880000	240570000	2.53807e+08	0.947847	0.295697	-0.0772732	0.529153
Constitutive coactivator of PPAR-gamma-like protein 1	FAM120A	16	16	14	15	13	9	121.89	109.81	20.5	20.5	18.2	20	19.8	12	96287000	99735000	115480000	112510000	119670000	96704000	103834000	109628000	0.947149	0.684712	-0.0783374	0.164492
General transcription factor 3C polypeptide 3	GTF3C3	4	6	5	3	4	2	101.27	14.719	7	9.9	8.6	4.6	6.2	2.7	23052000	25602000	19252000	27678000	25784000	18295000	2.26353e+07	23919000	0.946333	0.529689	-0.0795805	0.275979
Calcium-binding mitochondrial carrier protein Aralar1	SLC25A12	10	10	10	7	9	7	74.761	48.005	30.1	29.5	29.5	23.5	28.2	22.1	48238000	46169000	46595000	57281000	47561000	44240000	4.70007e+07	49694000	0.945802	0.506231	-0.0803905	0.295651
Interleukin enhancer-binding factor 2	ILF2	8	8	9	7	6	7	43.062	35.393	32.8	28.2	33.1	21.3	18.5	21.3	125210000	114000000	107750000	132150000	123770000	111200000	1.15653e+08	1.22373e+08	0.945086	0.0666637	-0.0814824	1.17611
Eukaryotic translation initiation factor 3 subunit C;Eukaryotic translation initiation factor 3 subunit C-like protein	EIF3C;EIF3CL	26	24	22	20	22	19	105.34	253.42	32.4	29.4	27.9	25.6	25.8	23.4	478720000	496040000	474340000	521170000	519670000	493230000	4.83033e+08	5.11357e+08	0.944611	0.0588838	-0.0822072	1.23
Mitochondrial ribonuclease P protein 1	TRMT10C	7	8	7	5	8	3	47.346	28.693	20.8	23.3	20.8	17.1	23.3	10.9	55020000	60968000	62811000	55565000	65695000	68316000	5.95997e+07	63192000	0.943152	0.144897	-0.0844377	0.83894
Delta-1-pyrroline-5-carboxylate synthase;Glutamate 5-kinase;Gamma-glutamyl phosphate reductase	ALDH18A1	28	29	30	31	34	27	87.301	323.31	41.5	46.3	47.3	47.5	51.3	44.9	1061800000	1033400000	1066200000	1159000000	1172500000	1020600000	1053800000	1.11737e+09	0.94311	0.373416	-0.0845016	0.427807
T-complex protein 1 subunit zeta	CCT6A	32	30	30	32	30	24	58.024	313.42	62.7	60.3	57.1	62.7	60.3	50.5	1294500000	1293000000	1350900000	1395200000	1428300000	1355100000	1312800000	1.39287e+09	0.942517	0.178017	-0.08541	0.749538
Polymerase I and transcript release factor	PTRF	4	5	5	5	5	4	43.476	28.581	15.1	17.9	16.9	17.9	17.9	15.1	28050000	23030000	33304000	26001000	24851000	38715000	28128000	2.98557e+07	0.942133	0.506672	-0.0859978	0.295273
Kinesin-like protein KIF2C;Kinesin-like protein	KIF2C	8	9	8	6	7	5	81.312	41.405	17.4	20.3	18.2	12.3	15.3	10.2	72747000	81023000	80036000	91601000	78091000	78491000	7.79353e+07	8.27277e+07	0.942071	0.566393	-0.0860923	0.246882
TBC1 domain family member 4	TBC1D4	7	7	7	6	5	2	146.56	41.231	7.7	8.8	7.6	7.2	5.5	1.7	30346000	31029000	23588000	40722000	35744000	13725000	28321000	3.00637e+07	0.942034	0.799738	-0.0861488	0.0970522
RNA-binding protein NOB1	NOB1	7	6	4	5	7	5	46.674	55.408	28.4	26	12.4	23.8	28.4	18.4	51068000	49033000	61392000	58885000	57564000	55099000	53831000	5.71827e+07	0.941387	0.559252	-0.0871407	0.252392
Pyruvate dehydrogenase E1 component subunit alpha, somatic form, mitochondrial	PDHA1	13	13	13	11	11	8	43.295	58.759	45.6	41.8	43.8	33.1	33.1	25.4	150640000	148460000	151390000	159690000	155600000	163480000	1.50163e+08	159590000	0.940932	0.0225881	-0.0878377	1.64612
Structural maintenance of chromosomes flexible hinge domain-containing protein 1	SMCHD1	6	6	7	7	7	6	155.65	13.832	5.5	5	6.2	6.3	6.3	5.5	28809000	29664000	25254000	29772000	28639000	30596000	27909000	29669000	0.940679	0.448155	-0.0882259	0.348572
Double-stranded RNA-specific adenosine deaminase	ADAR	17	17	17	14	14	8	136.06	86.828	19.2	19.2	19.2	13.6	13.6	8.9	121800000	124030000	141440000	148540000	135580000	127720000	129090000	137280000	0.940341	0.55942	-0.0887442	0.252262
60S ribosomal protein L18a	RPL18A	10	10	10	11	10	8	20.762	47.875	42.6	42.6	46	43.2	43.2	37.5	365160000	373120000	406240000	417850000	428380000	371120000	3.81507e+08	4.05783e+08	0.940173	0.499683	-0.0890013	0.301305
DNA replication licensing factor MCM3	MCM3	27	27	28	20	22	19	90.98	116.88	37	40.1	44.6	30.4	32.8	28.2	254680000	259660000	260460000	265480000	287300000	271420000	2.58267e+08	2.74733e+08	0.940063	0.0984131	-0.0891705	1.00695
Bifunctional glutamate/proline--tRNA ligase;Glutamate--tRNA ligase;Proline--tRNA ligase	EPRS	86	86	84	79	76	71	170.59	323.31	64.6	63	64.6	56.5	55.9	58.5	2244400000	2304100000	2322900000	2450900000	2467100000	2403600000	2.29047e+09	2.44053e+09	0.938511	0.0554416	-0.0915549	1.25616
EH domain-containing protein 2	EHD2	13	13	12	10	11	8	61.161	64.889	41.1	38.1	33.5	25.6	27.6	20.6	93480000	85024000	87082000	89270000	94222000	99531000	8.85287e+07	94341000	0.93839	0.372394	-0.0917402	0.428997
Unconventional myosin-Ib	MYO1B	11	11	11	10	9	6	128.48	44.983	13.6	12.5	14	11	10.1	7.5	58748000	63982000	82685000	74610000	70550000	73789000	6.84717e+07	72983000	0.938187	0.59589	-0.0920533	0.224834
Lamin-B1	LMNB1	28	28	23	22	21	20	66.408	216.71	54.9	53.8	50.7	45.4	41.6	40.8	383210000	390500000	369860000	394550000	453270000	371940000	381190000	4.06587e+08	0.937537	0.310744	-0.0930526	0.507597
RNA-binding protein 12B	RBM12B	5	5	4	5	4	4	102.7	10.361	5.9	5.9	4.8	5.9	4.5	5.4	16585000	17048000	23116000	19817000	20528000	20190000	1.89163e+07	2.01783e+07	0.937458	0.608153	-0.0931745	0.215987
Protein flightless-1 homolog	FLII	29	30	26	22	23	22	144.75	182.44	30.9	32.3	28.7	21.2	22.5	24.3	288160000	282860000	287130000	304090000	305910000	305440000	286050000	3.05147e+08	0.937418	0.0117963	-0.0932355	1.92825
Glucose-6-phosphate 1-dehydrogenase	G6PD	11	12	11	13	12	10	59.256	246.13	69.5	66	65.4	71.5	67.6	58.1	891380000	897390000	950610000	951720000	965300000	1005400000	9.13127e+08	974140000	0.937367	0.0038613	-0.0933141	2.41327
Band 4.1-like protein 2	EPB41L2	20	23	20	19	17	14	112.59	101.48	28.9	33.4	29	30.7	27.6	23.7	212480000	224870000	184550000	220720000	219990000	223250000	207300000	221320000	0.936653	0.390896	-0.0944137	0.407939
Mitofusin-2	MFN2	7	7	7	6	7	3	86.401	35.531	13.1	13.1	11.4	9.1	10.4	5	36227000	34123000	30870000	37547000	40032000	30504000	33740000	3.60277e+07	0.936503	0.34676	-0.0946452	0.459971
Host cell factor 1;HCF N-terminal chain 1;HCF N-terminal chain 2;HCF N-terminal chain 3;HCF N-terminal chain 4;HCF N-terminal chain 5;HCF N-terminal chain 6;HCF C-terminal chain 1;HCF C-terminal chain 2;HCF C-terminal chain 3;HCF C-terminal chain 4;HCF C-terminal chain 5;HCF C-terminal chain 6	HCFC1	21	20	18	17	18	13	213.47	94.202	15.7	15.5	13.6	11.2	13	10.6	172120000	175640000	154900000	177410000	183150000	176260000	1.67553e+08	178940000	0.936366	0.151786	-0.0948555	0.818769
Eukaryotic initiation factor 4A-III;Eukaryotic initiation factor 4A-III, N-terminally processed	EIF4A3	19	17	19	18	17	13	46.871	178.83	51.3	44.5	51.3	45.5	44.5	42.1	579390000	573600000	579670000	610640000	677410000	563180000	5.77553e+08	6.17077e+08	0.935951	0.375731	-0.0954956	0.425123
60S ribosomal protein L13	RPL13	11	12	9	10	10	6	24.261	55.085	46.9	51.7	44.1	39.3	44.1	29.9	435200000	424970000	362610000	492330000	445480000	368990000	4.07593e+08	435600000	0.935706	0.20522	-0.0958735	0.687781
40S ribosomal protein S16	RPS16;ZNF90	8	7	7	8	6	6	16.445	32.451	54.8	48.6	48.6	54.8	39	31.5	191690000	193850000	169430000	209750000	226780000	156790000	184990000	1.97773e+08	0.935364	0.441259	-0.0964006	0.355307
ATP-binding cassette sub-family E member 1	ABCE1	27	26	27	22	24	19	67.314	214.39	54.9	53.4	52.4	42.6	43.4	38.2	539830000	568840000	557600000	598580000	621400000	562510000	5.55423e+08	5.94163e+08	0.934799	0.150448	-0.0972718	0.822612
BRCA2 and CDKN1A-interacting protein	BCCIP	5	6	6	5	5	6	35.979	91.933	22.9	27.7	27.7	22	22.9	27.7	108880000	115260000	138910000	140410000	128070000	119980000	1.21017e+08	1.29487e+08	0.934588	0.623287	-0.0975978	0.205312
Coatomer subunit epsilon	COPE	5	4	6	3	4	5	36.923	43.718	34.7	22.4	42.6	17.2	22.4	26	25654000	22553000	23513000	25434000	29524000	21836000	2.39067e+07	25598000	0.933927	0.591611	-0.0986181	0.227963
Histone deacetylase 1	HDAC1	7	6	6	4	5	4	55.102	137.01	30.5	25.7	24.1	20.5	25.7	24.1	220250000	211720000	206720000	245030000	210940000	227990000	2.12897e+08	2.27987e+08	0.933812	0.199883	-0.0987961	0.699224
ATP-dependent RNA helicase DDX3X;ATP-dependent RNA helicase DDX3Y	DDX3X;DDX3Y	34	37	36	38	36	37	70.839	323.31	59.7	63.9	69.2	64.4	62.3	66.7	1969400000	2043900000	2175500000	2277300000	2171300000	2184000000	2.06293e+09	2.21087e+09	0.933088	0.231296	-0.0999148	0.635832
FACT complex subunit SSRP1	SSRP1	22	23	20	23	21	17	81.074	91.249	37.2	37.7	35.3	33.7	33.7	31.7	279840000	263810000	259580000	292500000	305100000	263490000	2.67743e+08	287030000	0.932806	0.229648	-0.100351	0.638938
Pachytene checkpoint protein 2 homolog	TRIP13	18	19	19	18	17	17	48.55	128.61	48.8	50.9	50.9	44.9	42.8	41.7	566230000	614190000	632080000	639840000	706570000	596700000	6.04167e+08	6.47703e+08	0.932783	0.388448	-0.100387	0.410667
Glutamine--tRNA ligase	QARS	31	31	30	29	31	21	87.798	232.93	45.9	45.4	51.2	41.2	45.4	35.5	389700000	377910000	409460000	432800000	425650000	404070000	3.92357e+08	420840000	0.932318	0.23563	-0.101106	0.62777
Ubiquitin-like domain-containing CTD phosphatase 1	UBLCP1	9	8	9	10	9	7	36.804	27.131	23.6	20.8	24.2	26.1	24.8	18.9	92216000	87258000	96713000	98482000	98526000	99350000	9.20623e+07	98786000	0.931937	0.115063	-0.101696	0.939065
Importin subunit alpha-7	KPNA6	6	7	8	4	5	5	60.029	227.37	33.4	42.9	43.5	20.9	27.4	38.8	190420000	202340000	229100000	220660000	220180000	226480000	2.07287e+08	222440000	0.931877	0.25453	-0.101789	0.594261
Structural maintenance of chromosomes protein 4;Structural maintenance of chromosomes protein	SMC4	34	37	36	34	31	21	147.18	229.81	32.5	37.1	36.1	28.9	27.8	18.9	403440000	428690000	429050000	451370000	438170000	464340000	4.20393e+08	4.51293e+08	0.93153	0.111998	-0.102326	0.95079
Elongation factor 1-alpha 1;Putative elongation factor 1-alpha-like 3;Elongation factor 1-alpha	EEF1A1;EEF1A1P5	20	20	19	20	18	17	50.14	323.31	77.1	77.1	74.2	77.1	68.2	75.1	14367000000	14283000000	14243000000	16606000000	14731000000	14710000000	1.42977e+10	15349000000	0.931505	0.218688	-0.102365	0.660175
DNA polymerase;DNA polymerase alpha catalytic subunit	POLA1	10	11	10	9	11	8	165.77	28.604	8.5	10.1	8.2	7.3	9.2	6.6	52702000	52614000	58030000	58279000	63345000	53829000	5.44487e+07	5.84843e+07	0.930996	0.454017	-0.103153	0.342928
Forkhead box protein K1	FOXK1	7	7	7	6	5	7	75.456	26.96	11.7	15.1	12.7	7.2	9.7	12.8	61799000	56378000	63963000	70967000	58075000	67233000	6.07133e+07	65425000	0.927984	0.174048	-0.107829	0.759331
Valine--tRNA ligase	VARS	37	37	38	33	34	30	140.47	299.11	42.6	42.9	45.3	33	36.1	31.3	552120000	526730000	559400000	604360000	574500000	587080000	5.46083e+08	5.88647e+08	0.927693	0.0300741	-0.108281	1.52181
Nucleolar protein 11	NOL11	4	5	4	5	4	4	81.123	18.758	7.4	8.8	8.3	8.9	7.8	8.2	18751000	18764000	23789000	19917000	26116000	20107000	2.04347e+07	2.20467e+07	0.926882	0.663798	-0.109542	0.177964
Heat shock protein 75 kDa, mitochondrial	TRAP1	35	36	37	33	34	33	80.109	323.31	54.8	56.4	56.4	47.3	51	55.5	2238200000	2122500000	2130000000	2366600000	2436400000	2207800000	2.16357e+09	2.33693e+09	0.925814	0.137015	-0.111205	0.863232
T-complex protein 1 subunit epsilon	CCT5	29	26	29	31	29	30	59.67	315.69	65.4	63.8	66.2	61.6	54.7	69.5	867880000	879600000	889020000	945950000	902560000	1000500000	8.78833e+08	949670000	0.925409	0.11106	-0.111837	0.954444
Cytochrome b-c1 complex subunit 2, mitochondrial	UQCRC2	16	15	19	16	16	16	48.442	181.38	46.8	45.3	57.6	46.1	46.1	47	479100000	508960000	524230000	523450000	550330000	561390000	5.04097e+08	5.45057e+08	0.924852	0.00258278	-0.112706	2.58791
Tensin-4	TNS4	8	6	9	6	8	6	76.763	62.189	22.2	15.9	24.2	15.9	22.8	16.4	48752000	41865000	38731000	53734000	52095000	34126000	43116000	4.66517e+07	0.924211	0.50111	-0.113705	0.300067
60S ribosomal protein L14	RPL14	5	6	6	5	5	4	14.558	16.37	42.7	49.2	49.2	42.7	42.7	36.3	98120000	116580000	97679000	107100000	130330000	100690000	1.04126e+08	1.12707e+08	0.92387	0.109892	-0.114238	0.959033
Long-chain-fatty-acid--CoA ligase 4	ACSL4	16	21	18	19	17	16	79.187	118.46	35.4	45.3	38.3	38.4	33.2	35.2	291150000	300170000	268590000	319700000	317120000	294250000	2.86637e+08	3.10357e+08	0.923572	0.0209265	-0.114704	1.6793
Hexokinase-2;Hexokinase	HK2	27	26	28	19	21	19	102.38	175.46	37.4	37.4	39.1	25.2	27.5	27.9	342580000	336500000	327430000	366080000	371360000	352460000	3.35503e+08	363300000	0.923488	0.0160026	-0.114834	1.79581
28S ribosomal protein S30, mitochondrial	MRPS30	5	4	7	5	5	6	50.364	32.003	21	13.7	28	21	16.4	23.7	30511000	25682000	39403000	27963000	36919000	38636000	3.18653e+07	34506000	0.923472	0.603926	-0.114859	0.219016
LIM and SH3 domain protein 1	LASP1	4	4	1	4	3	2	29.717	13.918	13	16.5	5	17.6	14.2	9.6	18970000	15287000	9363000	24962000	13417000	8871600	14540000	15750200	0.923163	0.667082	-0.115343	0.175821
Phenylalanine--tRNA ligase beta subunit	FARSB	22	23	23	20	18	15	66.115	85.883	42.4	43.5	44.3	34.5	32.6	27.8	349240000	332290000	324220000	399900000	369380000	320680000	335250000	363320000	0.92274	0.226875	-0.116003	0.644214
Ankyrin repeat and zinc finger domain-containing protein 1	ANKZF1	4	5	3	5	5	3	80.926	11.651	8.1	11.3	7.9	10.2	11.8	7.9	15514000	15794000	14583000	14094000	15922000	19741000	15297000	1.65857e+07	0.922302	0.582908	-0.116688	0.2344
Mixed lineage kinase domain-like protein	MLKL	7	5	4	6	5	4	54.478	17.247	20.2	15.3	13.2	15.9	13.8	13.8	32696000	28463000	27734000	40444000	38986000	17016000	29631000	3.21487e+07	0.921687	0.741983	-0.117652	0.129606
Metastasis-associated protein MTA2	MTA2	9	10	10	9	11	8	75.022	42.725	20.4	22.2	21.7	19.8	25	18.7	100140000	92269000	91423000	108920000	94106000	105020000	9.46107e+07	102682000	0.921395	0.141771	-0.118109	0.848414
Flotillin-2	FLOT2	7	7	5	6	5	5	47.142	30.02	24.1	24.1	17.1	19.6	16.6	16.6	42564000	37614000	43571000	44968000	45534000	43826000	4.12497e+07	44776000	0.921245	0.26241	-0.118343	0.581019
Mitochondrial 2-oxoglutarate/malate carrier protein	SLC25A11	10	10	9	7	6	6	34.061	87.154	40.4	36	29.3	27.7	20.7	15.9	79892000	86365000	89770000	75143000	112860000	89942000	8.53423e+07	9.26483e+07	0.921143	0.529889	-0.118503	0.275815
Voltage-dependent anion-selective channel protein 3	VDAC3	6	5	7	6	7	7	30.658	52.441	16.3	16.3	23.3	22.6	19.1	23.3	166600000	174840000	155810000	203710000	170290000	166550000	165750000	1.80183e+08	0.919896	0.357344	-0.120457	0.446914
5-nucleotidase domain-containing protein 2	NT5DC2	8	9	6	5	3	4	60.718	50.86	23.5	27.1	20	11.3	6	7.7	30954000	32004000	33152000	31462000	32379000	40649000	3.20367e+07	34830000	0.919801	0.356926	-0.120606	0.447422
Antigen KI-67	MKI67	11	10	8	7	5	3	358.62	49.523	5.5	4.5	4.3	3	2.1	1.2	38944000	39585000	36314000	43769000	44821000	36268000	38281000	4.16193e+07	0.919789	0.187931	-0.120625	0.726002
Heterogeneous nuclear ribonucleoprotein U	HNRNPU	51	52	50	50	47	48	90.583	323.31	54.9	52.4	55.8	52	51.8	52.7	4574600000	4934000000	5324600000	5429300000	5381300000	5332600000	4944400000	5.38107e+09	0.918851	0.215999	-0.122097	0.665549
Isoleucine--tRNA ligase, mitochondrial	IARS2	23	21	24	18	22	14	113.79	100.58	31.6	29.2	35.2	21.9	29.3	18.1	238330000	238880000	235590000	275850000	236470000	263440000	237600000	2.58587e+08	0.918841	0.223103	-0.122113	0.651494
Melanoma-associated antigen D2	MAGED2	19	18	15	17	18	13	63.138	167.28	44.9	37.2	37.1	34.2	36.9	32.8	182110000	188490000	194660000	192110000	214940000	208210000	188420000	2.05087e+08	0.918734	0.0793653	-0.122282	1.10037
DNA replication licensing factor MCM7	MCM7	33	35	33	34	31	34	81.307	294.22	54.9	57	54.8	56.1	52.4	56.1	871070000	901320000	879230000	982310000	1018900000	885230000	8.83873e+08	9.62147e+08	0.918647	0.16299	-0.122417	0.787839
Transducin beta-like protein 2	TBL2	9	6	6	7	7	6	45.935	65.608	25.5	20.4	18	22.4	21.9	16.3	83440000	71832000	94094000	91566000	104130000	75788000	83122000	9.04947e+07	0.918529	0.663987	-0.122602	0.17784
Cytoplasmic dynein 1 light intermediate chain 2	DYNC1LI2	6	8	8	4	6	4	54.099	36.82	22	30.5	30.5	17.5	20.3	13.4	49603000	57184000	47191000	54644000	51162000	61984000	51326000	55930000	0.917683	0.523873	-0.123932	0.280774
Ribosome biogenesis protein BRX1 homolog	BRIX1	9	7	11	11	11	8	41.401	59.004	39.1	30.3	45	44.8	44.8	35.7	197650000	211200000	217710000	227640000	222380000	232780000	2.08853e+08	227600000	0.917633	0.0821542	-0.12401	1.08537
Alkyldihydroxyacetonephosphate synthase, peroxisomal	AGPS	17	17	13	15	17	12	72.911	85.195	35.4	35.4	27.5	31.6	35.4	27.5	158090000	165990000	172910000	192140000	176400000	173110000	1.65663e+08	180550000	0.917548	0.275846	-0.124144	0.559333
Structural maintenance of chromosomes protein 3	SMC3	40	40	33	38	39	27	141.54	304.21	38.2	38.3	34.3	37.1	40.1	29.8	483500000	494750000	495730000	550600000	568350000	488200000	4.91327e+08	5.35717e+08	0.917139	0.230221	-0.124788	0.637855
T-complex protein 1 subunit alpha	TCP1	33	33	33	32	32	29	60.343	279.19	67.4	67.4	73.2	62.8	63.8	70.7	1405200000	1309400000	1645900000	1650000000	1616500000	1494700000	1453500000	1.58707e+09	0.915841	0.450268	-0.126832	0.346529
Aspartate--tRNA ligase, mitochondrial	DARS2	11	11	11	10	11	10	73.562	53.761	25	25	22.5	23.7	25.1	18.1	98705000	89623000	100740000	105480000	113260000	97032000	96356000	1.05257e+08	0.915433	0.379994	-0.127474	0.420223
Poly [ADP-ribose] polymerase 1	PARP1	50	51	51	50	49	38	113.08	323.31	58	58.7	59.8	52.4	51.6	50.6	1958000000	1994000000	2033600000	2120500000	2219900000	2198200000	1995200000	2.17953e+09	0.915425	0.0124853	-0.127486	1.9036
Dolichyl-diphosphooligosaccharide--protein glycosyltransferase subunit 1	RPN1	28	30	29	29	27	24	68.569	225.32	56.8	58.6	54.7	51.7	51.9	50.2	945550000	961810000	993930000	1063400000	1062700000	1048900000	9.67097e+08	1.05833e+09	0.913792	0.0398643	-0.130062	1.39942
Prolyl 3-hydroxylase 2	LEPREL1	9	7	6	6	6	5	80.984	45.351	19.6	14.5	12.9	12.3	12.3	11.6	50263000	54574000	52316000	59326000	51999000	60680000	5.23843e+07	57335000	0.913654	0.319385	-0.130281	0.495685
Keratin, type I cytoskeletal 18	KRT18	22	23	23	23	22	22	48.057	323.31	81.9	82.3	80.7	79.8	79.1	77.4	5314100000	5952100000	6174500000	6025800000	6550300000	6518600000	5.81357e+09	6364900000	0.913379	0.0367255	-0.130714	1.43503
Eukaryotic translation initiation factor 3 subunit A	EIF3A	28	29	27	27	26	18	166.57	158.25	22.9	24	23.7	21.6	20	15.1	245200000	266130000	270120000	299490000	263440000	294070000	2.60483e+08	2.85667e+08	0.911844	0.265664	-0.133142	0.575667
60S ribosomal protein L31	RPL31	4	6	3	6	5	3	14.463	12.132	32	47.2	25.6	47.2	40	25.6	52862000	49839000	61952000	59327000	68603000	52700000	5.48843e+07	60210000	0.911548	0.578742	-0.133609	0.237515
N-alpha-acetyltransferase 15, NatA auxiliary subunit	NAA15	16	15	12	16	15	13	101.27	61.618	23.6	22.9	15.5	21.8	20.9	18	94398000	95640000	90657000	100920000	99927000	107160000	93565000	102669000	0.911327	0.136229	-0.13396	0.865731
U5 small nuclear ribonucleoprotein 200 kDa helicase	SNRNP200	58	56	56	46	44	40	244.5	323.31	38.5	37.7	36.4	28.1	27.4	25.8	533380000	529180000	564040000	640310000	577880000	568110000	542200000	5.95433e+08	0.910597	0.21575	-0.135115	0.666049
Eukaryotic translation initiation factor 3 subunit B	EIF3B	38	33	35	32	31	29	92.48	268.72	57.4	53.8	50.2	44.2	40.7	40.5	1094400000	1119000000	1183600000	1227300000	1311700000	1194400000	1.13233e+09	1.24447e+09	0.909894	0.17118	-0.136229	0.766548
Heterogeneous nuclear ribonucleoprotein H2	HNRNPH2	7	7	6	6	6	6	49.263	82.112	38.5	38.5	34.7	38.5	38.5	40.1	265390000	290290000	251110000	346880000	271350000	269590000	268930000	295940000	0.908731	0.453976	-0.138074	0.342967
Glycogen phosphorylase, liver form;Alpha-1,4 glucan phosphorylase	PYGL	19	22	22	17	16	11	97.147	123.26	33.9	41.3	40.3	30.6	25.3	23.7	200760000	197210000	203190000	218780000	243930000	200320000	2.00387e+08	221010000	0.906686	0.287822	-0.141325	0.540876
General transcription factor 3C polypeptide 4	GTF3C4	15	17	14	14	14	12	91.981	86.758	30.2	33.7	25.4	24.2	28.7	24.9	106920000	116280000	110330000	110730000	131630000	125610000	1.11177e+08	1.22657e+08	0.906405	0.0958266	-0.141772	1.01851
Glycogen synthase kinase-3 beta	GSK3B	2	4	4	3	6	2	46.744	25.246	15.5	22.4	22.4	14.8	28.8	12.6	41856000	49300000	34744000	54559000	53387000	31042000	4.19667e+07	4.63293e+07	0.905834	0.454346	-0.142682	0.342613
26S proteasome non-ATPase regulatory subunit 5	PSMD5	12	11	12	13	11	11	56.195	88.923	31.9	28.6	32.9	35.5	29.2	31	127390000	121780000	121100000	138800000	135570000	134690000	1.23423e+08	1.36353e+08	0.905173	0.00345679	-0.143735	2.46133
CAD protein;Glutamine-dependent carbamoyl-phosphate synthase;Aspartate carbamoyltransferase;Dihydroorotase	CAD	65	68	65	61	62	57	236.02	323.31	42.8	46.9	45.1	41	39.8	38.6	1190800000	1188000000	1222100000	1358000000	1361900000	1258500000	1200300000	1.32613e+09	0.905113	0.106658	-0.143831	0.972005
Nck-associated protein 1	NCKAP1	12	8	7	9	9	6	128.79	66.328	16.4	11.3	9	11.2	11.3	7.1	57929000	56475000	51966000	58695000	48040000	77243000	5.54567e+07	61326000	0.904293	0.618655	-0.145138	0.208551
General transcription factor 3C polypeptide 5	GTF3C5	3	3	5	4	5	2	59.57	18.017	8.5	10.2	15.6	10.8	14.5	6.6	19721000	20112000	19414000	17227000	24286000	24018000	19749000	2.18437e+07	0.904106	0.45819	-0.145435	0.338954
Voltage-dependent anion-selective channel protein 1	VDAC1	13	11	11	12	12	10	30.772	108.8	62.9	48.4	48.4	55.5	55.8	43.5	416660000	412530000	331150000	444370000	433680000	405620000	386780000	427890000	0.903924	0.134027	-0.145727	0.872808
Nucleophosmin	NPM1	12	11	11	12	12	12	32.575	118	52.7	44.6	45.2	45.2	45.2	44.2	469950000	420240000	447980000	566540000	515980000	398110000	4.46057e+08	4.93543e+08	0.903784	0.432193	-0.14595	0.364322
Flotillin-1	FLOT1	12	11	10	10	10	10	47.355	53.803	39.1	36.1	32.3	29.5	29.5	29.7	108200000	98121000	102880000	112130000	121190000	108850000	103067000	1.14057e+08	0.903647	0.211844	-0.146168	0.673984
SWI/SNF-related matrix-associated actin-dependent regulator of chromatin subfamily A member 5	SMARCA5	25	25	19	17	20	16	121.9	234.68	34.2	36.3	29.3	26.1	28.8	25.1	341450000	325470000	321390000	354770000	370580000	368790000	3.29437e+08	3.64713e+08	0.903276	0.0849921	-0.146762	1.07062
Follistatin-related protein 4	FSTL4	7	8	7	6	7	6	93.095	31.52	12.8	15.3	15.1	13.9	13.4	11.5	34424000	34585000	34350000	39716000	32571000	42223000	34453000	38170000	0.90262	0.336129	-0.14781	0.473495
E3 ubiquitin-protein ligase UHRF1	UHRF1	13	10	11	10	13	6	91.099	41.544	18.2	14.1	16.4	14.6	18.2	9.6	72050000	76975000	74608000	87514000	76387000	83994000	7.45443e+07	8.26317e+07	0.902128	0.226058	-0.148596	0.645781
WD repeat-containing protein 75	WDR75	10	11	10	11	10	9	94.498	68.062	22.5	25.3	21.3	22.4	20.6	16.7	84943000	81285000	72676000	78014000	89106000	97771000	7.96347e+07	88297000	0.901895	0.44806	-0.148968	0.348663
Protein O-GlcNAcase	MGEA5	11	11	9	10	11	6	102.91	26.636	16.6	16.6	14.4	16.5	17.5	9.4	42924000	54564000	44449000	50054000	55304000	52069000	4.73123e+07	5.24757e+07	0.901605	0.145159	-0.149432	0.838155
Plastin-3;Plastin-1	PLS3;PLS1	5	5	5	3	3	4	70.81	14.867	9.7	9.7	9.7	5.6	5.6	7.5	19431000	20253000	17571000	18709000	21380000	23545000	19085000	2.12113e+07	0.899755	0.398422	-0.152396	0.399656
Activating signal cointegrator 1 complex subunit 3	ASCC3	20	21	17	15	13	8	251.46	61.465	12.3	14.4	12.1	7.9	6.8	5.5	76908000	83847000	86079000	95776000	90851000	87976000	82278000	9.15343e+07	0.898876	0.206913	-0.153806	0.684212
DNA-directed RNA polymerases I and III subunit RPAC1	POLR1C	4	4	4	3	4	3	39.249	23.172	17.1	17.1	16.2	11	13.9	13.3	19345000	18981000	25993000	23876000	23201000	24482000	2.14397e+07	23853000	0.898825	0.344157	-0.153888	0.463244
DNA polymerase delta subunit 2	POLD2	6	7	6	8	8	4	51.289	88.45	19	24.9	19.8	23.9	23.9	14.3	62206000	66768000	73124000	79895000	73822000	71208000	67366000	74975000	0.898513	0.311425	-0.154389	0.506647
Transketolase	TKT	37	36	39	38	36	36	67.877	323.31	75	75	80.6	71.7	64.7	71.3	4096300000	4411200000	4759600000	5006300000	5071300000	4697700000	4.42237e+09	4925100000	0.897924	0.226614	-0.155334	0.644713
Junction plakoglobin	JUP	16	16	17	15	14	15	81.744	117.36	31.3	34.6	39.7	30.2	28.7	33.3	213440000	228930000	251130000	232710000	262710000	276920000	2.31167e+08	2.57447e+08	0.897921	0.0245559	-0.15534	1.60984
Nuclear pore complex protein Nup93	NUP93	36	35	34	34	31	25	93.487	213.2	54.2	53	53.2	45.8	41.5	39.7	633970000	655850000	631310000	705950000	755530000	678320000	6.40377e+08	7.13267e+08	0.897808	0.0408979	-0.155521	1.3883
Pre-mRNA-processing factor 6	PRPF6	21	21	19	21	24	17	106.92	111.03	24.5	25.6	25.3	24.9	28.8	21.4	189070000	188970000	166160000	204680000	211850000	189760000	181400000	2.02097e+08	0.89759	0.0148638	-0.155871	1.82787
Nucleolin	NCL	15	15	14	16	14	12	76.613	128.22	25.6	26.2	23.7	27.6	23.7	21.3	201270000	239500000	210310000	262770000	235630000	227180000	2.17027e+08	241860000	0.897324	0.326762	-0.1563	0.485768
AP-2 complex subunit mu	AP2M1	12	13	13	13	12	7	49.526	39.733	30	33.6	33.6	33.6	31.3	19.8	115720000	120170000	119350000	144300000	138410000	113690000	1.18413e+08	1.32133e+08	0.896165	0.308665	-0.158163	0.510513
Serine/threonine-protein kinase N2	PKN2	12	13	9	12	12	9	112.03	65.512	20.9	23.6	15.2	23.9	23.3	18.4	89930000	92128000	87585000	115790000	99751000	85491000	89881000	100344000	0.895729	0.329825	-0.158866	0.481717
60S ribosomal protein L35a	RPL35A	9	10	9	10	9	7	12.538	30.552	50	50.9	49.1	50.9	50	55.5	300010000	303230000	297720000	354960000	323130000	328830000	300320000	335640000	0.894768	0.0759861	-0.160414	1.11927
28S ribosomal protein S27, mitochondrial	MRPS27	6	6	7	5	6	3	41.329	20.287	24.9	24.9	33	22.6	24.9	13.4	47026000	41344000	40561000	50024000	38126000	56057000	42977000	48069000	0.894069	0.452473	-0.161542	0.344408
26S protease regulatory subunit 10B	PSMC6	6	8	7	6	5	7	45.796	51.419	23.1	33.5	28.5	23.1	18.1	24.1	51531000	49186000	43284000	51820000	57349000	51898000	4.80003e+07	53689000	0.894044	0.169984	-0.161582	0.769591
Aspartate--tRNA ligase, cytoplasmic	DARS	21	23	26	26	25	21	57.136	155.93	49.9	53.3	60.3	56.7	55.1	50.1	452910000	444280000	451710000	487530000	512250000	510210000	4.49633e+08	503330000	0.893317	0.0324907	-0.162756	1.48824
ATP synthase subunit alpha, mitochondrial	ATP5A1	37	37	35	37	38	37	59.75	323.31	62	64.6	62.2	62.2	64.7	65.5	3909100000	3996400000	3853000000	4347300000	4526400000	4297700000	3919500000	4.39047e+09	0.89273	0.00392054	-0.163705	2.40665
ATP-dependent 6-phosphofructokinase, platelet type	PFKP	33	33	34	29	28	33	85.595	323.31	57.1	57.1	56.8	47.8	46	55.4	1389900000	1326100000	1499400000	1591200000	1589300000	1546600000	1.40513e+09	1575700000	0.891752	0.117327	-0.165286	0.930601
Eukaryotic translation initiation factor 3 subunit F	EIF3F	8	10	11	10	9	8	37.563	77.409	28.6	31.7	36.4	34.2	25.8	29.7	240520000	244890000	264820000	279870000	275630000	286240000	2.50077e+08	280580000	0.891285	0.02762	-0.166042	1.55878
Myosin-9	MYH9	110	112	115	115	115	93	226.53	323.31	64.8	63.1	67	64.7	65	59.2	5813100000	5759000000	6143600000	6717900000	6740400000	6434400000	5.90523e+09	6630900000	0.890563	0.0799774	-0.167211	1.09703
Importin-5	IPO5	12	11	9	10	11	10	123.63	50.711	14.1	14	12.7	13.9	13.8	12.9	87143000	74588000	75103000	95636000	87404000	82906000	7.89447e+07	8.86487e+07	0.890534	0.0251506	-0.167257	1.59945
Transcription elongation factor SPT6	SUPT6H	5	6	4	4	5	4	199.07	21.558	3.9	6	3.8	3.4	3.8	4.1	16918000	14910000	15640000	19009000	14514000	19840000	1.58227e+07	1.77877e+07	0.88953	0.277148	-0.168885	0.557288
AP-2 complex subunit beta	AP2B1	9	8	7	4	5	7	101.33	56.812	26.6	23	24.9	10.5	10.1	15.8	68136000	67893000	64746000	77860000	78493000	69538000	66925000	75297000	0.888814	0.0435995	-0.170047	1.36052
DNA replication licensing factor MCM2	MCM2	25	26	25	23	23	23	101.89	202.72	35.1	39.5	34.7	32	34	35.1	440120000	452670000	459930000	494700000	495060000	532490000	4.50907e+08	5.07417e+08	0.888632	0.0232108	-0.170342	1.63431
Testin	TES	16	18	17	17	19	11	47.996	129.31	48.7	53.9	50.1	48	54.4	38	251960000	274800000	240550000	297020000	300910000	266000000	255770000	2.87977e+08	0.888162	0.0376186	-0.171105	1.4246
Cytosolic acyl coenzyme A thioester hydrolase	ACOT7	7	8	7	7	5	8	41.796	33.827	21.6	25.8	24.7	21.6	16.3	24.2	102110000	91947000	100030000	100530000	104580000	126040000	98029000	1.10383e+08	0.888078	0.261075	-0.171242	0.583234
Cytoplasmic FMR1-interacting protein 1	CYFIP1	6	6	6	5	4	4	145.18	68.273	10.6	13.4	13.7	14.8	11.2	7.4	104020000	110730000	102620000	122460000	125750000	109320000	105790000	1.19177e+08	0.887674	0.0616136	-0.171899	1.21032
TAR DNA-binding protein 43	TARDBP	10	10	11	9	8	8	44.739	126.58	34.1	34.1	39.9	25.4	19.6	22.9	234810000	257590000	246150000	271790000	287020000	273230000	2.46183e+08	2.77347e+08	0.887638	0.00905893	-0.171957	2.04292
Cell cycle and apoptosis regulator protein 2	CCAR2	23	25	24	23	23	21	102.9	149.35	34.8	37.8	35.4	32.3	34.3	33.3	328730000	316580000	300390000	352240000	386260000	326930000	3.15233e+08	3.55143e+08	0.887623	0.115828	-0.171981	0.936186
DNA ligase 3	LIG3	7	8	6	6	7	6	112.91	15.65	8.2	9.4	6.2	7	8.2	6.5	25487000	27645000	26426000	31442000	26643000	31625000	2.65193e+07	2.99033e+07	0.886835	0.264438	-0.173262	0.577676
Vacuolar protein sorting-associated protein VTA1 homolog	VTA1	5	5	4	3	4	3	31.102	20.12	27.9	27.5	24.3	19.3	22.9	20.7	18082000	27875000	21975000	21204000	19133000	36294000	22644000	2.55437e+07	0.886482	0.705686	-0.173837	0.151388
Basigin	BSG	6	7	7	6	7	6	42.2	78.268	21	25.7	25.7	21	25.7	23.4	179490000	166170000	189250000	210410000	209860000	183380000	1.78303e+08	2.01217e+08	0.886126	0.262943	-0.174416	0.580138
Pleckstrin homology domain-containing family A member 5	PLEKHA5	7	6	4	7	6	2	127.46	16.897	10.6	9.9	5.3	10.6	9.9	3.7	31995000	33668000	29385000	31265000	28857000	47165000	3.16827e+07	3.57623e+07	0.885923	0.616673	-0.174747	0.209945
Pre-mRNA-processing-splicing factor 8	PRPF8	85	87	82	78	79	75	273.6	323.31	43.6	46.1	42.8	39.2	39.7	40.1	1215400000	1218700000	1197500000	1368700000	1381400000	1353300000	1.21053e+09	1367800000	0.885022	0.000319306	-0.176214	3.49579
Ubiquitin carboxyl-terminal hydrolase;Ubiquitin carboxyl-terminal hydrolase 19	USP19	6	6	4	3	2	3	145.56	15.802	8.4	8.4	4.8	2.8	1.4	2.8	11731000	12727000	10354000	13299000	13294000	12767000	11604000	13120000	0.884451	0.104753	-0.177146	0.979834
Glutaminase kidney isoform, mitochondrial	GLS	14	14	13	12	11	11	73.46	141.06	32.4	32.4	32.9	32.3	30.8	29.1	223580000	224100000	194260000	241660000	259440000	224960000	213980000	242020000	0.884142	0.0322001	-0.17765	1.49214
Alpha-internexin	INA	8	9	7	8	7	6	55.39	32.223	24.8	27.3	21.8	22.8	21.4	16.2	51365000	54488000	42352000	57695000	47231000	62753000	4.94017e+07	55893000	0.883861	0.501616	-0.178108	0.299628
Gem-associated protein 5	GEMIN5	15	16	13	17	14	6	168.59	56.68	12.9	15.5	12.3	15.7	11.8	7.5	92658000	99753000	93403000	100960000	131970000	90492000	9.52713e+07	1.07807e+08	0.883718	0.349844	-0.178341	0.456125
Acyl-coenzyme A thioesterase 9, mitochondrial	ACOT9	18	17	18	19	18	13	49.901	88.43	41.9	37.6	41.9	44.2	44.2	33.9	213920000	213090000	230510000	252490000	264780000	227170000	2.19173e+08	2.48147e+08	0.883241	0.222936	-0.179121	0.65182
Puromycin-sensitive aminopeptidase	NPEPPS	19	21	17	19	18	15	102.99	84.757	25.6	28.4	24.4	24.4	22.6	22.2	170860000	177650000	202320000	218690000	213870000	191640000	183610000	2.08067e+08	0.882458	0.304885	-0.180401	0.515864
26S proteasome non-ATPase regulatory subunit 3	PSMD3	24	24	24	22	23	17	60.977	240.51	54.9	54.9	52.4	51.3	48.9	41.2	617310000	691620000	631080000	749510000	758150000	692550000	646670000	7.33403e+08	0.881739	0.0625777	-0.181577	1.20358
Inositol 1,4,5-trisphosphate receptor-interacting protein	ITPRIP	14	13	12	11	7	9	62.059	58.285	41.3	32.7	32.5	26.5	17	23.4	85063000	103520000	89538000	93874000	119590000	101960000	92707000	1.05141e+08	0.881737	0.0272455	-0.18158	1.56471
Bifunctional coenzyme A synthase;Phosphopantetheine adenylyltransferase;Dephospho-CoA kinase	COASY	8	8	8	7	8	6	62.328	27.109	24.1	22.2	23.6	16.7	18.8	15.6	45784000	53148000	48453000	56595000	54653000	56349000	4.91283e+07	5.58657e+07	0.879401	0.133791	-0.185407	0.873574
Monofunctional C1-tetrahydrofolate synthase, mitochondrial	MTHFD1L	21	25	25	19	19	16	105.89	101.79	27.4	32.9	35.4	26.4	25.6	21.8	246630000	243220000	241700000	266280000	260560000	305200000	243850000	2.77347e+08	0.879225	0.155431	-0.185696	0.808462
Tumor suppressor p53-binding protein 1	TP53BP1	3	4	5	6	4	3	213.57	17.563	2.5	3.9	4.5	5.3	3.3	2.3	16787000	19267000	22470000	19897000	22837000	23972000	19508000	2.22353e+07	0.877342	0.048984	-0.188788	1.30995
X-ray repair cross-complementing protein 5	XRCC5	46	44	47	40	40	41	82.704	323.31	59.6	60.7	59.2	51.9	47.3	54.9	2203800000	2220300000	2325600000	2529300000	2663100000	2507100000	2249900000	2566500000	0.876641	0.0525152	-0.189941	1.27971
Clathrin heavy chain;Clathrin heavy chain 1	CLTC	78	78	81	79	77	70	192.06	323.31	53.7	54.4	55.2	52.9	53.4	47.3	3620500000	3675500000	3542800000	4222300000	4230400000	3914900000	3.61293e+09	4.12253e+09	0.876387	0.0183866	-0.190361	1.7355
Eukaryotic initiation factor 4A-I	EIF4A1	26	25	26	26	25	25	46.153	323.31	64	62.3	67.2	60.3	59.4	63.3	4122200000	3883200000	4167000000	4526400000	4712800000	4676000000	4.05747e+09	4638400000	0.874756	0.0452502	-0.193048	1.34438
Septin-7	2017-09-07	11	11	13	13	11	9	48.715	83.631	39.1	39.1	40.8	45.1	39.1	32.1	173400000	173470000	151840000	184770000	203060000	182320000	1.66237e+08	190050000	0.8747	0.0620783	-0.19314	1.20706
Signal transducer and activator of transcription 5B;Signal transducer and activator of transcription;Signal transducer and activator of transcription 5A	STAT5B;STAT5A	8	10	10	9	6	7	89.865	44.992	13.9	20.6	19.8	16	10	12.6	48523000	46581000	47763000	62427000	48698000	52416000	4.76223e+07	5.45137e+07	0.873585	0.194264	-0.19498	0.711608
Eukaryotic translation initiation factor 3 subunit I	EIF3I	11	12	10	9	10	11	36.501	110.07	51.4	55.1	48.6	36.3	46.8	54.5	298650000	308740000	304210000	370070000	358960000	314920000	3.03867e+08	3.47983e+08	0.873222	0.131318	-0.19558	0.881677
Protein kinase C alpha type	PRKCA	8	6	5	7	6	3	76.749	39.317	20.4	18	14.4	19.3	17.6	11.8	49033000	59076000	51764000	60030000	63459000	59596000	53291000	6.10283e+07	0.873217	0.0558725	-0.195587	1.2528
Cullin-2	CUL2	6	5	4	7	7	2	88.505	15.968	9.6	8.3	5.5	10.3	11.5	2.8	46757000	42016000	36431000	56005000	49809000	37734000	4.17347e+07	4.78493e+07	0.87221	0.129297	-0.197253	0.88841
Protein transport protein Sec24C	SEC24C	14	14	14	12	15	12	118.32	76.478	19.6	19.6	19.3	15.9	20.9	16.9	132460000	136670000	128250000	158070000	150290000	147750000	132460000	1.52037e+08	0.871237	0.0298695	-0.198863	1.52477
Poly(rC)-binding protein 2	PCBP2	5	6	6	6	5	5	38.58	238.22	58.9	63.3	63.3	63.3	56.7	56.7	900320000	981190000	911640000	1048700000	998570000	1159700000	931050000	1068990000	0.870962	0.174926	-0.199318	0.757146
MMS19 nucleotide excision repair protein homolog	MMS19	10	10	11	9	9	7	113.29	59.46	18.5	17	18.3	12.8	12.6	10	53677000	51284000	55669000	64514000	55477000	64572000	5.35433e+07	61521000	0.870326	0.0560687	-0.200372	1.25128
Heat shock protein HSP 90-alpha	HSP90AA1	37	38	33	37	38	35	84.659	323.31	66.9	68	63.1	59	61.7	59	3788700000	3760900000	3812100000	4386700000	4543300000	4140600000	3.78723e+09	4.35687e+09	0.869256	0.0495836	-0.202147	1.30466
Translation initiation factor eIF-2B subunit gamma	EIF2B3	10	8	8	7	8	7	50.24	29.006	30.5	23.5	25	21	19.5	21.5	44737000	53787000	41187000	57278000	51537000	52420000	4.65703e+07	53745000	0.866505	0.268398	-0.206719	0.57122
Serine--tRNA ligase, cytoplasmic	SARS	5	5	6	5	4	5	61.312	21.048	10.8	13.6	16.2	10.8	9.3	10.8	23182000	29318000	20360000	28022000	27846000	28258000	2.42867e+07	28042000	0.866082	0.306511	-0.207425	0.513555
Ubiquitin carboxyl-terminal hydrolase 48	USP48	4	4	5	3	5	5	119.03	27.489	6.3	5.9	6.7	4.5	6.7	6.7	17060000	14510000	19446000	20842000	16288000	21870000	1.70053e+07	1.96667e+07	0.864678	0.0458777	-0.209765	1.3384
Nuclear pore complex protein Nup107	NUP107	11	12	10	11	10	6	106.37	86.291	19.7	20.3	17.7	15.1	15.6	10.7	85257000	77810000	73092000	96700000	98755000	77744000	7.87197e+07	9.10663e+07	0.864421	0.120542	-0.210194	0.918861
Integrin-linked protein kinase	ILK	9	8	7	8	8	4	54.611	32.432	20.7	19	15.7	19.7	18.2	11.2	55483000	63427000	69548000	71675000	81562000	64868000	6.28193e+07	7.27017e+07	0.86407	0.308641	-0.21078	0.510546
Importin subunit alpha-4	KPNA3	6	6	6	4	4	3	57.81	20.293	19.6	19.6	19.6	8.8	8.8	10.6	43733000	39573000	35607000	47755000	52048000	38074000	3.96377e+07	45959000	0.862457	0.17909	-0.213475	0.74693
Serum paraoxonase/arylesterase 2	PON2	7	6	7	5	5	4	41.527	27.004	36.3	28.3	36.8	18.7	18.7	20.3	68002000	73291000	69122000	86275000	79889000	77894000	7.01383e+07	8.13527e+07	0.862152	0.0887815	-0.213986	1.05168
Far upstream element-binding protein 3	FUBP3	6	10	10	10	7	7	61.64	46.739	20.6	32.2	32.2	34.3	27.3	26.2	84588000	70279000	69303000	99442000	76591000	84000000	7.47233e+07	8.66777e+07	0.862083	0.051447	-0.214102	1.28864
Probable ATP-dependent RNA helicase DDX6	DDX6	8	7	6	7	8	5	54.416	41.916	23.6	21.9	18.4	21.9	23.6	16.4	68228000	81225000	67714000	84815000	87015000	80157000	72389000	8.39957e+07	0.861818	0.0662036	-0.214544	1.17912
DNA primase small subunit;DNA primase	PRIM1	6	5	5	4	3	2	49.901	35.819	21.2	19	19	14.8	12.4	9.8	23585000	20938000	22258000	26790000	19459000	31359000	2.22603e+07	2.58693e+07	0.860491	0.359633	-0.216768	0.444141
Heat shock protein HSP 90-beta	HSP90AB1	30	33	35	34	33	34	83.263	323.31	71.4	69.8	73.1	64.8	64.8	72.1	17329000000	17410000000	16661000000	19611000000	20376000000	19754000000	1.71333e+10	1.99137e+10	0.860381	0.00810555	-0.216953	2.09122
Ribosomal biogenesis protein LAS1L	LAS1L	6	6	7	5	6	3	83.064	19.674	11.2	9	10.9	6.8	10.6	4.2	34243000	29449000	28575000	41428000	38255000	27632000	3.07557e+07	3.57717e+07	0.859777	0.238188	-0.217965	0.62308
116 kDa U5 small nuclear ribonucleoprotein component	EFTUD2	7	6	3	6	3	2	109.43	21.356	10.8	9.6	4.8	9.8	5	2.2	18028000	25665000	18510000	33076000	29179000	10166000	2.07343e+07	2.41403e+07	0.858908	0.664078	-0.219424	0.177781
GPI transamidase component PIG-T	PIGT	10	9	9	9	7	8	65.699	42.461	18.9	18.9	18.9	18.9	14.2	16.1	78637000	83802000	71715000	101830000	85232000	85753000	7.80513e+07	9.09383e+07	0.858289	0.177812	-0.220465	0.750039
Unconventional myosin-Ie	MYO1E	18	17	16	18	17	12	127.06	106.22	21.3	20.2	20.3	21.8	20.3	14.2	143010000	158730000	161670000	184020000	182680000	173970000	154470000	1.80223e+08	0.857103	0.0907528	-0.222459	1.04214
LIM domain and actin-binding protein 1	LIMA1	10	10	12	11	11	5	66.99	46.966	20.1	22.7	24.4	22.9	23.9	11.7	115020000	104040000	100250000	118890000	123540000	130510000	1.06437e+08	1.24313e+08	0.856197	0.144809	-0.223986	0.839205
Ras GTPase-activating protein-binding protein 1	G3BP1	7	7	5	5	6	7	52.164	32.476	26.8	26.8	17.4	16.3	19.3	20.4	69511000	62095000	47286000	65302000	72277000	71919000	5.96307e+07	6.98327e+07	0.853908	0.34517	-0.227848	0.461967
Rabankyrin-5	ANKFY1	12	11	11	8	10	7	128.4	54.247	16.3	15.4	14.5	10.8	13.9	10.1	68645000	70649000	78806000	93102000	81799000	80575000	72700000	8.51587e+07	0.853701	0.198904	-0.228198	0.701356
Tyrosine--tRNA ligase, cytoplasmic;Tyrosine--tRNA ligase, cytoplasmic, N-terminally processed;Tyrosine--tRNA ligase	YARS	25	26	22	22	23	17	59.143	124.2	56.4	56.8	49.6	52.5	54.5	45.5	297610000	329950000	296510000	349980000	342430000	390620000	3.08023e+08	361010000	0.853227	0.153524	-0.228999	0.813825
Ataxin-10	ATXN10	6	6	5	6	6	3	53.488	24.625	18.7	16	14.5	16	16	7.2	29447000	23267000	27780000	30927000	32991000	31062000	2.68313e+07	31660000	0.847484	0.193421	-0.238743	0.713497
Palladin	PALLD	10	11	7	9	9	7	150.56	40.832	11.6	15.3	9.3	12.7	11.3	8.5	57934000	55494000	69453000	72007000	64935000	78851000	6.09603e+07	71931000	0.847483	0.0194128	-0.238743	1.71191
Probable ATP-dependent RNA helicase DDX46	DDX46	14	13	11	13	12	6	117.46	38.317	16.1	14.5	10.9	14.6	14.5	8.7	63738000	64061000	65643000	79698000	78006000	70615000	6.44807e+07	7.61063e+07	0.847244	0.0750193	-0.23915	1.12483
Ribosomal protein S6 kinase alpha-3	RPS6KA3	8	9	9	8	8	7	83.735	46.107	23	25.4	24.6	20.5	20.7	18.6	104430000	114500000	116710000	134180000	140900000	121470000	111880000	1.32183e+08	0.8464	0.122123	-0.240588	0.913203
Probable ATP-dependent RNA helicase DDX20	DDX20	6	6	7	5	4	4	92.239	22.208	11	11	13.2	8.6	7.4	8.6	41040000	38042000	47103000	49737000	55955000	43559000	4.20617e+07	4.97503e+07	0.845455	0.341568	-0.2422	0.466523
Calpain-1 catalytic subunit	CAPN1	5	3	7	6	7	7	81.889	26.167	8	5.7	12.6	10.2	11.2	11.5	39011000	38593000	49814000	49229000	46144000	55673000	4.24727e+07	5.03487e+07	0.843571	0.0249832	-0.245419	1.60235
Nicalin	NCLN	10	9	11	10	9	6	62.974	113.6	25.2	22.2	27.7	25.2	23.6	17.8	127480000	134810000	121300000	144530000	150430000	159830000	1.27863e+08	1.51597e+08	0.843444	0.0852034	-0.245635	1.06954
14-3-3 protein theta	YWHAQ	5	4	5	4	6	3	27.764	80.787	39.6	31	32.2	36.7	45.3	23.7	42097000	55690000	40307000	59986000	60091000	43761000	4.60313e+07	5.46127e+07	0.842869	0.207011	-0.246619	0.684006
60S acidic ribosomal protein P0;60S acidic ribosomal protein P0-like	RPLP0;RPLP0P6	9	7	9	7	10	11	34.273	80.286	41.6	37.5	41.6	37.5	44.2	45.4	254680000	244320000	251460000	294510000	312080000	283780000	2.50153e+08	296790000	0.842863	0.0495123	-0.24663	1.30529
ATP synthase subunit gamma, mitochondrial	ATP5C1	10	9	8	7	8	7	32.996	39.54	35.2	30.9	27.5	23.8	27.2	23.8	134660000	158460000	156590000	182650000	183590000	167320000	1.49903e+08	1.77853e+08	0.842848	0.123373	-0.246656	0.908778
Activator of 90 kDa heat shock protein ATPase homolog 1	AHSA1	13	14	12	12	10	11	38.274	81.652	44.4	52.1	49.1	40.8	35.5	42.9	331190000	339110000	311440000	403810000	402260000	358750000	3.27247e+08	3.88273e+08	0.842826	0.0143228	-0.246694	1.84397
Eukaryotic translation initiation factor 3 subunit E	EIF3E	8	7	8	8	6	6	52.22	28.296	22.5	20.2	20.4	20.7	16	15.5	49046000	41590000	37976000	53667000	47527000	51548000	4.28707e+07	50914000	0.842021	0.102225	-0.248072	0.990445
Eukaryotic translation initiation factor 3 subunit L	EIF3L	22	24	23	23	21	21	70.901	251.41	44.2	45.1	45.8	42	40.7	38.7	313200000	292700000	295640000	372180000	348070000	350960000	3.00513e+08	357070000	0.841609	0.000458735	-0.248778	3.33844
Kinesin-1 heavy chain	KIF5B	30	30	28	29	25	22	109.68	272.65	43.9	44.4	42.3	38.8	36	30.3	288600000	332660000	293710000	353880000	400550000	336500000	304990000	3.63643e+08	0.838706	0.0179566	-0.253762	1.74578
ATP-dependent RNA helicase A	DHX9	55	57	58	54	49	47	140.96	323.31	45.2	45.9	51	45.8	43.1	43.2	1559700000	1571200000	1621200000	1845700000	1899300000	1928900000	1.58403e+09	1891300000	0.837537	0.00156125	-0.255776	2.80653
Actin-binding protein anillin	ANLN	9	9	7	6	7	4	124.2	32.529	11.5	11.5	9.1	7.1	8.6	5.2	38223000	33958000	41097000	43470000	54811000	37108000	3.77593e+07	4.51297e+07	0.836685	0.416284	-0.257243	0.380611
Calcyclin-binding protein	CACYBP	6	5	7	6	6	5	26.21	47.466	30.3	28.1	39	25.9	25.9	29.4	64594000	60725000	52508000	73340000	70798000	68416000	5.92757e+07	7.08513e+07	0.83662	0.0342677	-0.257355	1.46512
CCA tRNA nucleotidyltransferase 1, mitochondrial	TRNT1	4	4	5	4	6	3	50.127	15.386	9	9	11.5	10.8	16.1	8.8	18993000	18086000	21091000	20841000	26180000	22584000	19390000	2.32017e+07	0.835716	0.217351	-0.258916	0.662837
Fragile X mental retardation syndrome-related protein 1	FXR1	9	10	9	10	9	8	68.326	68.266	28.8	28.9	22.5	25.8	23.7	23.2	126290000	136670000	109280000	150850000	158230000	136780000	124080000	148620000	0.834881	0.0048472	-0.260358	2.31451
Ubiquitin carboxyl-terminal hydrolase 14;Ubiquitin carboxyl-terminal hydrolase	USP14	10	12	10	8	8	7	56.068	93.942	33.4	41.5	32	21.7	23.1	21.3	92366000	83113000	90763000	113460000	113780000	91982000	8.87473e+07	1.06407e+08	0.834034	0.178651	-0.261822	0.747994
Mitochondrial import receptor subunit TOM40 homolog	TOMM40	11	10	10	10	8	6	37.893	81.062	44.3	44.3	37.7	37.7	30.2	31	149780000	178060000	162080000	204120000	178440000	205080000	1.63307e+08	195880000	0.833708	0.185835	-0.262386	0.730873
Transmembrane emp24 domain-containing protein 10	TMED10	6	5	5	6	5	4	24.976	25.857	28.8	26.5	26.5	28.8	28.8	24.7	68744000	86186000	77545000	87652000	88681000	102870000	7.74917e+07	9.30677e+07	0.832638	0.149032	-0.264239	0.826722
Staphylococcal nuclease domain-containing protein 1	SND1	37	37	35	32	37	33	102	288.06	51	51.6	54	46.2	45.6	47.6	631490000	643460000	676720000	803150000	859430000	681410000	6.50557e+08	781330000	0.832627	0.17909	-0.264257	0.746929
Activity-dependent neuroprotector homeobox protein	ADNP	14	14	14	14	12	13	123.56	81.559	19.4	19.3	19.1	18.6	16.9	18.8	111520000	108610000	111850000	140940000	133260000	124810000	110660000	1.33003e+08	0.832009	0.0447031	-0.265329	1.34966
Probable ATP-dependent RNA helicase DDX5	DDX5	27	24	23	30	30	30	69.147	214.88	56.8	55.9	52	58.8	57.5	57.2	1215500000	1242400000	1291500000	1523800000	1517100000	1469700000	1249800000	1.50353e+09	0.831242	0.0228109	-0.26666	1.64186
DnaJ homolog subfamily A member 1	DNAJA1	9	6	8	6	6	4	44.868	38.977	28	19.4	24.4	20.7	20.7	14.4	67130000	75201000	56068000	87715000	80349000	70784000	66133000	79616000	0.83065	0.0956265	-0.267688	1.01942
X-ray repair cross-complementing protein 6	XRCC6	33	34	34	32	29	29	69.842	323.31	56.3	57.1	55.8	51.1	50.2	45.2	926700000	913060000	997260000	1160400000	1152300000	1106000000	9.45673e+08	1.13957e+09	0.829853	0.0450491	-0.269072	1.34631
Four and a half LIM domains protein 2	FHL2	9	10	9	8	9	5	44.205	63.037	32.1	35.7	32.1	25.2	28	21.9	85565000	87454000	90179000	102240000	117470000	97661000	8.77327e+07	1.0579e+08	0.829307	0.110001	-0.270022	0.958603
Plectin	PLEC	182	184	171	178	178	170	531.78	323.31	47	48	45.1	45.5	45.2	43.7	4869100000	4888500000	5265800000	6157600000	6084300000	5879400000	5007800000	6.04043e+09	0.829046	0.0393831	-0.270475	1.40469
Copine-3	CPNE3	6	5	7	6	6	5	60.13	18.364	15.1	10.8	17.1	12.8	12.8	10.6	55891000	50898000	35148000	60110000	65704000	45776000	4.73123e+07	5.71967e+07	0.827187	0.0848519	-0.273715	1.07134
Coatomer subunit beta	COPB2	16	16	14	16	16	10	102.49	73.034	23.1	23.1	24.2	24.2	23.2	15.9	160630000	173240000	184840000	195020000	215170000	216890000	1.72903e+08	2.09027e+08	0.827183	0.0067407	-0.273721	2.1713
RNA-binding protein 39	RBM39	7	7	7	6	6	6	59.379	62.732	16	19.8	19.1	13.4	13.4	14.2	76672000	79508000	63300000	93295000	92679000	80240000	73160000	88738000	0.82445	0.00594954	-0.278497	2.22552
60S ribosomal protein L27	RPL27	7	6	7	7	7	6	15.798	57.353	49.3	49.3	49.3	49.3	49.3	45.6	246980000	222420000	216850000	260300000	291430000	280970000	228750000	2.77567e+08	0.824126	0.111257	-0.279063	0.953673
Eukaryotic peptide chain release factor GTP-binding subunit ERF3A	GSPT1	20	19	18	19	19	11	52.832	86.994	50.9	50.7	45.3	48.8	48.8	37.5	308910000	315460000	287120000	393940000	384150000	330480000	303830000	3.69523e+08	0.822221	0.0324035	-0.282401	1.48941
Alpha-actinin-4	ACTN4	27	25	24	24	25	24	104.85	265.33	55.2	51.2	50.3	48.5	46.9	48.8	494820000	456150000	543650000	584610000	612750000	625260000	4.98207e+08	607540000	0.820039	0.0440932	-0.286235	1.35563
Cyclin-dependent kinase 1	CDC2;CDK1	12	11	9	11	11	9	34.081	47.915	60.6	55.2	45.5	53.9	53.9	44.4	148050000	149390000	154730000	174010000	188410000	189290000	1.50723e+08	1.83903e+08	0.819579	0.013082	-0.287045	1.88333
Poly(A) RNA polymerase, mitochondrial	MTPAP	7	7	7	4	6	3	66.171	24.014	21	18.4	20.3	9.5	14.3	7	44413000	40965000	39431000	50458000	52638000	49225000	41603000	5.07737e+07	0.819381	0.0310334	-0.287393	1.50817
Hexokinase-1	HK1	18	18	15	17	17	12	102.48	156.96	26.9	30.3	25.6	25	22.9	16	178460000	175400000	140920000	199280000	191700000	213000000	1.64927e+08	2.01327e+08	0.819199	0.178833	-0.287714	0.747553
Heterogeneous nuclear ribonucleoprotein A0	HNRNPA0	10	9	10	10	10	8	30.84	162.31	45.2	41.6	42.6	34.8	42	31.5	178280000	162470000	179320000	235710000	208940000	191290000	1.73357e+08	211980000	0.817797	0.106119	-0.290185	0.974206
Vigilin	HDLBP	29	28	27	26	27	19	141.44	205.63	29.7	27.5	29.8	25.9	26.6	23.6	331650000	344230000	348090000	406850000	435410000	409860000	3.41323e+08	4.17373e+08	0.817789	0.0122645	-0.290199	1.91135
Nuclear mitotic apparatus protein 1	NUMA1	35	36	31	30	30	20	238.26	194.93	24.3	24.1	22.2	19.8	20.3	14.3	239170000	235770000	210180000	290610000	300280000	247160000	2.28373e+08	279350000	0.817517	0.0234722	-0.29068	1.62945
Ribonucleoside-diphosphate reductase large subunit	RRM1	14	15	16	13	12	12	90.069	70.17	26.6	28.3	33.7	21	23	21.6	103940000	96120000	102950000	114470000	128670000	127540000	1.01003e+08	123560000	0.817444	0.0726791	-0.290809	1.13859
GPI-anchor transamidase	PIGK	6	7	7	5	5	3	45.251	35.708	22.5	25.8	27.8	19.7	19.7	11.9	35776000	29786000	39635000	42709000	45354000	40647000	3.50657e+07	4.29033e+07	0.817318	0.204825	-0.291031	0.688618
Heterogeneous nuclear ribonucleoprotein U-like protein 2	HNRNPUL2;HNRNPUL2-BSCL2	27	27	23	25	25	21	85.104	255.32	39.8	38.3	35.5	32.5	32.5	30.3	575980000	489160000	545880000	707370000	635500000	629300000	5.37007e+08	657390000	0.816877	0.0239648	-0.29181	1.62043
Cysteine and histidine-rich domain-containing protein 1	CHORDC1	7	8	8	8	8	8	37.489	38.217	30.1	32.5	32.5	32.5	32.5	32.5	62052000	51959000	57679000	68598000	70791000	71079000	57230000	70156000	0.815753	0.0679989	-0.293795	1.1675
Polycomb protein EED	EED	4	3	3	4	3	3	50.197	8.1074	9.8	7.7	5.9	8.6	6.1	6.1	15958000	17705000	11648000	15636000	19331000	20708000	1.51037e+07	1.85583e+07	0.813848	0.350336	-0.297168	0.455516
Splicing factor 3B subunit 3	SF3B3	7	7	5	6	6	5	135.58	18.676	8.2	8.2	6.2	7	7	6.2	38607000	36777000	45253000	47628000	55812000	44977000	4.02123e+07	4.94723e+07	0.812825	0.238649	-0.298984	0.62224
2-oxoisovalerate dehydrogenase subunit alpha, mitochondrial	BCKDHA	5	5	4	4	3	4	54.202	44.589	15	16.1	12.9	14.8	9.8	14.8	39495000	45307000	38802000	52937000	38839000	60664000	4.12013e+07	5.08133e+07	0.810837	0.370958	-0.302516	0.430676
Pyruvate dehydrogenase E1 component subunit beta, mitochondrial	PDHB	12	13	12	12	13	8	39.233	77.926	38.2	42.6	38.2	42.6	42.6	22.6	119200000	133790000	134920000	157510000	157100000	163870000	1.29303e+08	1.59493e+08	0.810713	0.0203549	-0.302737	1.69133
T-complex protein 1 subunit eta	CCT7	25	25	28	24	24	24	59.366	244.41	59.9	58.4	64.8	52.5	52.5	60.8	613990000	652620000	644850000	818190000	764390000	775440000	6.37153e+08	7.86007e+08	0.810621	0.0340708	-0.302901	1.46762
Proteasomal ubiquitin receptor ADRM1	ADRM1	6	7	5	5	5	4	42.153	41.544	16	16.2	13.8	13	15.5	14.7	100460000	98321000	89100000	128470000	118430000	109840000	9.59603e+07	1.18913e+08	0.806977	0.0119794	-0.3094	1.92156
Peroxisomal multifunctional enzyme type 2;(3R)-hydroxyacyl-CoA dehydrogenase;Enoyl-CoA hydratase 2	HSD17B4	11	12	13	12	12	10	79.685	68.424	25.8	27.6	29.3	27.2	26.8	23	107840000	117280000	97740000	127050000	135360000	137970000	107620000	133460000	0.806384	0.0696693	-0.310461	1.15696
3-hydroxyacyl-CoA dehydrogenase type-2	HSD17B10	7	5	6	7	7	6	26.923	54.465	46.4	30.7	43.3	46.4	46.4	36	42972000	40094000	45532000	53848000	51971000	53720000	42866000	5.31797e+07	0.80606	0.011213	-0.311041	1.95028
60S ribosomal protein L11	RPL11	6	6	6	7	7	7	20.252	60.576	29.8	29.8	32.6	33.7	33.7	33.7	394490000	382550000	384790000	463350000	528690000	454030000	3.87277e+08	4.82023e+08	0.80344	0.0663242	-0.315738	1.17833
26S proteasome non-ATPase regulatory subunit 12	PSMD12	8	10	8	9	7	7	52.904	49.491	25	32	24.1	28.1	18.9	20	53756000	60641000	58146000	58210000	81651000	74943000	5.75143e+07	7.16013e+07	0.803258	0.105112	-0.316065	0.978347
Dedicator of cytokinesis protein 5	DOCK5	7	6	4	5	2	4	215.31	19.94	7.2	5.9	4.5	5	2.6	4.5	34912000	32635000	41463000	36363000	46170000	53265000	3.63367e+07	45266000	0.802736	0.141554	-0.317002	0.849077
Heterogeneous nuclear ribonucleoprotein M	HNRNPM	34	33	37	37	37	27	77.515	162.39	59.5	60.5	64.7	61	60	49.6	819510000	869030000	849440000	1077300000	1152900000	935090000	8.45993e+08	1.0551e+09	0.801816	0.078204	-0.318657	1.10677
U4/U6 small nuclear ribonucleoprotein Prp4	PRPF4	15	14	12	12	14	10	58.449	47.243	41.2	38.5	33.5	32.6	37.5	28	104380000	111570000	117520000	137120000	141070000	137850000	1.11157e+08	138680000	0.801534	0.0177474	-0.319165	1.75087
Protein misato homolog 1	MSTO1	4	5	3	6	5	5	61.835	16.31	6.3	8.9	4.9	13.9	8.9	11.9	23318000	20903000	22422000	25817000	30194000	27148000	2.22143e+07	2.77197e+07	0.801393	0.110432	-0.319419	0.956904
Heterogeneous nuclear ribonucleoprotein H;Heterogeneous nuclear ribonucleoprotein H, N-terminally processed	HNRNPH1	8	8	7	7	8	7	51.229	208.67	40.9	40.9	40.5	38.8	44.5	46	1333300000	1349300000	1448000000	1600700000	1732700000	1826800000	1.37687e+09	1.72007e+09	0.800473	0.0119909	-0.321076	1.92115
26S proteasome non-ATPase regulatory subunit 13	PSMD13	7	7	8	8	7	5	42.945	24.798	22.3	21	23.9	25.5	20.7	14.9	41516000	47020000	44457000	47239000	59199000	59820000	44331000	5.54193e+07	0.799919	0.0596155	-0.322073	1.22464
Insulin-like growth factor 2 mRNA-binding protein 1	IGF2BP1	13	14	13	12	13	11	63.48	70.229	32.9	34.5	33.1	31.5	33.1	28.6	212050000	204960000	217540000	273640000	277900000	243020000	2.11517e+08	2.64853e+08	0.798618	0.0650266	-0.324422	1.18691
Acetyl-CoA carboxylase 1;Biotin carboxylase	ACACA	116	114	121	112	112	104	265.55	323.31	64.2	62.8	65.4	58.3	57	59.9	5850900000	5915900000	6271100000	7754500000	7540200000	7332400000	6.01263e+09	7.54237e+09	0.797181	0.0252323	-0.32702	1.59804
Threonine--tRNA ligase, cytoplasmic	TARS	21	19	20	22	22	23	83.434	81.68	31.8	29.7	31.8	32.9	33.6	35.3	323480000	349560000	351320000	436820000	404430000	444620000	3.41453e+08	4.28623e+08	0.796628	0.0366154	-0.328022	1.43634
NEDD8-activating enzyme E1 regulatory subunit	NAE1	4	4	4	6	6	6	60.246	17.212	10.9	10.9	9.7	15.7	15.7	16.9	25738000	25253000	25102000	29754000	32359000	33603000	2.53643e+07	3.19053e+07	0.794987	0.0386788	-0.330996	1.41253
Elongator complex protein 1	IKBKAP	11	11	10	10	10	9	150.25	43.239	11.2	11.6	10.1	10.3	10.1	8.4	45251000	51628000	54893000	64882000	62263000	63820000	5.05907e+07	63655000	0.794763	0.0589345	-0.331403	1.22963
Glutamate--cysteine ligase regulatory subunit	GCLM	4	5	4	4	6	3	30.727	29.709	20.1	24.8	20.1	20.1	29.6	16.4	35810000	37013000	35522000	52144000	44485000	39769000	36115000	45466000	0.79433	0.122487	-0.33219	0.911909
Probable 28S rRNA (cytosine(4447)-C(5))-methyltransferase	NOP2	7	8	5	7	7	3	94.095	32.188	12.7	14.2	9.7	12.7	10.8	4	51243000	49296000	52657000	62582000	75227000	55254000	5.10653e+07	6.43543e+07	0.793503	0.190124	-0.333693	0.720964
KIF1-binding protein	KIAA1279;KIF1BP	8	9	7	7	8	6	71.813	36.309	19.6	21.6	22.1	20.9	22.9	19.6	53678000	51137000	52229000	66903000	66554000	64717000	52348000	66058000	0.792455	0.00409111	-0.335599	2.38816
Glycine--tRNA ligase	GARS	6	7	7	7	6	8	83.165	24.51	13.1	14.2	16.4	16	13.3	16.6	26466000	31381000	42603000	33446000	50588000	42772000	3.34833e+07	4.22687e+07	0.792155	0.255425	-0.336145	0.592737
Alanine--tRNA ligase, cytoplasmic	AARS	12	10	11	14	11	7	106.81	63.456	18.6	16.4	17.9	20.2	15.5	10.8	64813000	64432000	61634000	85348000	91282000	64554000	6.36263e+07	8.03947e+07	0.791425	0.143973	-0.337476	0.841718
T-complex protein 1 subunit gamma	CCT3	27	27	26	23	24	24	60.533	230.99	59.8	58.3	59.8	49.4	56	55.6	743830000	742600000	735170000	947220000	931960000	936070000	7.40533e+08	9.38417e+08	0.789131	0.000476664	-0.341664	3.32179
Exportin-2	CSE1L	20	16	20	19	13	15	110.42	98.397	26.7	21.2	30.3	26.6	16.1	21.3	109260000	110980000	101420000	130020000	159320000	118440000	107220000	1.35927e+08	0.788808	0.100779	-0.342254	0.996629
Zinc finger CCCH domain-containing protein 11A	ZC3H11A	7	8	4	7	5	2	72.531	36.116	15.3	17.9	9.8	16.6	11.8	3.7	33844000	45847000	26740000	47951000	54567000	32856000	35477000	4.51247e+07	0.7862	0.0546519	-0.347032	1.26239
Guanine nucleotide-binding protein G(i) subunit alpha-2	GNAI2	8	8	7	8	8	8	40.45	66.571	47.6	49.9	37.5	47	43.7	41.4	128100000	126500000	119800000	162030000	152610000	161650000	124800000	1.58763e+08	0.786076	0.0174317	-0.34726	1.75866
Elongation factor 1-delta	EEF1D	5	7	5	5	7	4	28.821	30.767	27.6	37.2	28	28.7	37.2	17.6	40591000	39137000	43244000	58314000	49864000	48490000	4.09907e+07	5.22227e+07	0.784921	0.0896567	-0.349381	1.04742
Importin subunit alpha-1	KPNA2	13	14	15	14	14	12	57.861	172.47	32.1	32.1	43.1	33.6	33.6	29.7	204570000	210250000	182100000	261980000	241270000	258300000	1.98973e+08	253850000	0.783822	0.052563	-0.351401	1.27932
T-complex protein 1 subunit beta	CCT2	13	11	9	11	13	8	57.488	74.332	35.7	30.3	26.9	32.7	35.7	24.1	119180000	111490000	97113000	147820000	122070000	148990000	109261000	1.39627e+08	0.782522	0.126255	-0.353796	0.898752
GTP-binding nuclear protein Ran	RAN	16	15	16	15	16	15	26.224	129.68	49.8	49.8	49.8	49.4	49.8	49.8	1815500000	1682300000	1759000000	2319000000	2385100000	2019400000	1.75227e+09	2.24117e+09	0.781855	0.0621449	-0.355028	1.20659
Stress-70 protein, mitochondrial	HSPA9	34	33	30	36	34	27	73.68	258.76	49.3	49.2	47	51.1	51.1	44	1104100000	1047000000	1106800000	1467900000	1420700000	1281500000	1.08597e+09	1.39003e+09	0.781252	0.0424735	-0.35614	1.37188
Ras-related C3 botulinum toxin substrate 1;Ras-related C3 botulinum toxin substrate 3;Ras-related C3 botulinum toxin substrate 2	RAC1;RAC3;RAC2	7	6	5	6	6	6	21.45	21.092	49.5	34.9	27.6	40.6	40.6	34.4	83447000	88765000	90002000	101080000	106690000	127880000	8.74047e+07	1.11883e+08	0.781213	0.0674306	-0.356213	1.17114
ATP-dependent RNA helicase DDX1	DDX1	12	12	12	13	11	8	82.431	65.486	19.6	21.6	21.8	20.4	17.8	13	96063000	89750000	100290000	130170000	119840000	116270000	9.53677e+07	1.22093e+08	0.781105	0.0397908	-0.356412	1.40022
Protein pelota homolog	PELO	7	9	9	9	7	5	43.359	35.995	20.5	25.2	23.9	23.9	17.7	15.6	96044000	95898000	74113000	108270000	134360000	98182000	88685000	113604000	0.78065	0.0814979	-0.357252	1.08885
Desmoplakin	DSP	13	12	12	14	12	11	331.77	61.296	6.8	5.8	5.4	6.5	5.6	5.3	76000000	76594000	88664000	102030000	108340000	99522000	8.04193e+07	1.03297e+08	0.778523	0.0668556	-0.361189	1.17486
Keratinocyte proline-rich protein	KPRP	15	15	13	14	15	9	64.135	102.85	43.9	43.9	40.6	39.7	43.9	27.8	187870000	190190000	188140000	239430000	234950000	253620000	1.88733e+08	2.42667e+08	0.777747	0.0125435	-0.362627	1.90158
Zinc finger RNA-binding protein	ZFR	10	11	10	9	10	7	117.01	99.121	16.4	17.6	14.3	12.6	16	10.8	71708000	78406000	68171000	96021000	98779000	87056000	7.27617e+07	93952000	0.774456	0.0057892	-0.368745	2.23738
60S ribosomal protein L12	RPL12	6	6	6	9	8	9	17.818	75.581	47.9	47.9	48.5	63.6	63.6	64.2	320630000	360510000	292280000	393480000	413430000	450550000	3.24473e+08	4.19153e+08	0.774116	0.099402	-0.369378	1.0026
Periodic tryptophan protein 2 homolog	PWP2	8	8	11	8	8	11	102.45	61.953	13.2	12.4	16.1	12.9	12.9	16.1	71398000	56370000	72364000	82724000	91709000	84225000	6.67107e+07	8.62193e+07	0.773732	0.132679	-0.370094	0.877199
Dihydrolipoyl dehydrogenase;Dihydrolipoyl dehydrogenase, mitochondrial	DLD	5	5	3	6	4	2	51.815	30.322	18.1	18.1	13	20.8	11.3	6.2	20449000	27388000	28523000	34578000	36753000	27493000	2.54533e+07	3.29413e+07	0.772687	0.23628	-0.372044	0.626573
AP-1 complex subunit mu-1	AP1M1	8	10	9	11	11	8	42.636	57.664	30.8	43.2	34.9	38.6	38.6	31.9	62051000	69264000	63735000	84874000	81052000	87947000	6.50167e+07	8.46243e+07	0.768298	0.0379098	-0.380263	1.42125
Copine-1	CPNE1	12	11	14	11	9	8	59.717	58.674	26.9	25.5	31.2	23.6	16.4	24.5	144760000	115430000	145990000	170090000	196350000	162500000	1.35393e+08	1.76313e+08	0.767913	0.179532	-0.380985	0.745859
Prohibitin-2	PHB2	9	8	8	9	12	6	29.723	37.512	40.1	35.6	36.7	40.4	50.6	29.2	107050000	98012000	107550000	118800000	143740000	145030000	104204000	1.35857e+08	0.767014	0.0905336	-0.382675	1.04319
NF-kappa-B-repressing factor	NKRF	9	11	8	9	7	5	77.672	48.334	16.8	19.4	13.3	15.5	12	9.9	56429000	57544000	49646000	62547000	65841000	84951000	5.45397e+07	71113000	0.766944	0.219509	-0.382807	0.658547
Beta-catenin-like protein 1	CTNNBL1	5	4	3	3	5	3	65.702	15.57	11.4	9.5	7.4	7.4	12.3	7.4	19517000	23160000	21634000	28361000	24738000	30826000	21437000	27975000	0.766291	0.118948	-0.384035	0.924642
Squamous cell carcinoma antigen recognized by T-cells 3	SART3	16	12	8	12	11	10	109.93	70.527	24.3	19.9	14.4	19.5	17.7	18.1	63424000	63727000	68091000	92523000	87420000	75204000	6.50807e+07	85049000	0.765214	0.0944369	-0.386065	1.02486
Mini-chromosome maintenance complex-binding protein	MCMBP	8	8	5	7	7	5	72.979	22.064	19.6	19.6	10.1	14.8	14.8	10.1	36899000	34061000	45221000	45873000	45060000	61239000	38727000	50724000	0.763485	0.029134	-0.389329	1.5356
Guanine nucleotide-binding protein subunit beta-2-like 1;Guanine nucleotide-binding protein subunit beta-2-like 1, N-terminally processed	GNB2L1	19	18	20	20	18	19	35.076	323.31	74.4	74.4	74.8	77.6	68.8	67.8	1777400000	1743100000	1885600000	2588100000	2337900000	2155100000	1.80203e+09	2.36037e+09	0.763455	0.0710137	-0.389385	1.14866
Eukaryotic translation initiation factor 2 subunit 3;Putative eukaryotic translation initiation factor 2 subunit 3-like protein	EIF2S3;EIF2S3L	24	24	26	23	24	24	51.109	305	58.1	58.1	61	52.1	53.6	58.1	1635400000	1657300000	1696500000	2204200000	2272800000	2063500000	1.66307e+09	2.18017e+09	0.762816	0.0210598	-0.390592	1.67655
Probable ATP-dependent RNA helicase DDX17	DDX17	11	12	11	10	12	6	80.439	87.557	32.1	33	32	26.3	33	23.3	109420000	98977000	102900000	139870000	135830000	132730000	1.03766e+08	1.36143e+08	0.76218	0.00477256	-0.391797	2.32125
Elongation factor 2	EEF2	39	37	34	33	34	29	95.337	188.51	55.4	53.6	48.3	44.5	44.5	37.8	603320000	592900000	662150000	840110000	820460000	779420000	6.19457e+08	813330000	0.76163	0.0370529	-0.392837	1.43118
Ribosome maturation protein SBDS	SBDS	5	4	4	5	7	3	28.763	19.044	23.6	19.6	20	18	30	16	73771000	74439000	56365000	110070000	81834000	76800000	6.81917e+07	89568000	0.76134	0.124854	-0.393388	0.903596
ATP-citrate synthase	ACLY	38	37	34	38	35	32	120.84	204.22	40.7	40.7	38.2	40	39.3	35.9	685600000	612840000	691870000	883880000	868990000	863450000	6.63437e+08	8.72107e+08	0.760729	0.0140076	-0.394546	1.85364
Succinyl-CoA:3-ketoacid coenzyme A transferase 1, mitochondrial	OXCT1	5	4	3	4	5	4	56.157	20.382	12.7	8.8	9	10.6	11.3	10.2	20770000	12872000	24476000	22908000	25829000	27739000	1.93727e+07	25492000	0.759951	0.216718	-0.396022	0.664105
Cartilage-associated protein	CRTAP	5	7	6	5	5	4	41.432	14.264	13.7	21.5	17.9	13.7	13.7	10.6	23985000	22244000	21354000	32914000	29844000	26233000	2.25277e+07	2.96637e+07	0.759436	0.0267835	-0.396999	1.57213
Heterogeneous nuclear ribonucleoprotein H3	HNRNPH3	7	6	7	7	7	5	36.926	64.184	34.7	27.2	29.5	34.7	34.7	26	350880000	308720000	277450000	424590000	415690000	395330000	312350000	411870000	0.75837	0.017354	-0.399026	1.7606
Biliverdin reductase A	BLVRA	5	6	5	6	5	4	33.428	15.642	27.4	30.4	24	26.4	23.3	17.6	41968000	39263000	44655000	47459000	54041000	64616000	41962000	55372000	0.75782	0.0868474	-0.400073	1.06124
RNA-binding protein Raly	RALY	9	8	8	10	9	8	24.665	26.48	40.9	37.6	37.6	45.6	42.2	37.6	101090000	108040000	118630000	146420000	173920000	112780000	1.09253e+08	1.44373e+08	0.756742	0.241359	-0.402127	0.617337
DBIRD complex subunit ZNF326	ZNF326	13	13	13	12	13	10	65.653	104.93	27.1	27.1	33.7	25.3	27.1	25.9	136870000	143210000	127530000	184610000	184260000	170620000	135870000	179830000	0.755547	0.00202176	-0.404407	2.69427
ATP-dependent RNA helicase DDX54	DDX54	6	6	4	4	4	4	98.594	16.951	8.6	8.3	4.8	5	5	4.3	17227000	20312000	21738000	25983000	27134000	25372000	19759000	26163000	0.755227	0.0503058	-0.405018	1.29838
Spermidine synthase	SRM	6	7	6	7	7	5	33.824	21.381	27.5	31.8	27.5	31.8	31.8	26.5	47287000	42440000	39032000	54407000	55187000	60911000	4.29197e+07	56835000	0.755163	0.0836916	-0.405141	1.07732
Procollagen-lysine,2-oxoglutarate 5-dioxygenase 1	PLOD1	29	29	27	28	28	25	83.549	262.42	47	47	45.7	45.4	44.4	44.3	1279000000	1299900000	1404900000	1760000000	1693800000	1825600000	1.32793e+09	1759800000	0.754593	0.00353793	-0.406229	2.45125
Hsp90 co-chaperone Cdc37;Hsp90 co-chaperone Cdc37, N-terminally processed	CDC37	9	9	7	9	8	5	44.468	38.276	30.7	30.7	25.4	30.7	27.5	20.1	57972000	68452000	51477000	74094000	72146000	89834000	5.93003e+07	7.86913e+07	0.753582	0.195946	-0.408165	0.707863
UDP-N-acetylglucosamine--peptide N-acetylglucosaminyltransferase 110 kDa subunit	OGT	12	14	13	11	10	9	116.92	73.186	14.5	18.7	16.8	14	12.9	12	58105000	70583000	62100000	91634000	84676000	76979000	63596000	8.44297e+07	0.753242	0.0817185	-0.408814	1.08768
39S ribosomal protein L37, mitochondrial	MRPL37	6	7	7	8	8	6	48.117	44.752	18.7	18.9	18.9	22.5	22.5	19.9	68696000	61765000	55742000	78894000	88003000	80422000	6.20677e+07	8.24397e+07	0.752886	0.057476	-0.409497	1.24051
Lysine--tRNA ligase	KARS	20	20	21	20	20	18	68.047	113.77	38.7	38.7	44.6	38.9	40.2	34.5	320760000	298480000	297140000	430910000	408450000	378720000	305460000	4.06027e+08	0.752315	0.00879395	-0.410591	2.05582
Leucine-rich PPR motif-containing protein, mitochondrial	LRPPRC	35	33	31	35	28	23	157.9	176.45	33.7	33.4	30.8	32.6	27.4	24.6	230040000	243270000	260280000	343870000	329180000	302190000	244530000	325080000	0.752215	0.0613869	-0.410783	1.21192
Basic leucine zipper and W2 domain-containing protein 1	BZW1	6	3	5	6	5	2	48.043	16.931	16	6.4	14.3	12.2	13.4	4.3	27797000	26791000	26021000	35934000	38633000	32627000	2.68697e+07	3.57313e+07	0.751992	0.0294141	-0.411211	1.53144
40S ribosomal protein S3a	RPS3A	13	12	13	14	15	8	29.945	81.835	51.1	44.7	52.3	51.9	54.9	35.6	315710000	327310000	282530000	395560000	440730000	396660000	3.08517e+08	4.10983e+08	0.750679	0.0119653	-0.413731	1.92207
Polyadenylate-binding protein;Polyadenylate-binding protein 4	PABPC4	6	5	7	7	6	9	67.97	34.199	30.7	24.7	30.7	29.9	27.3	30.4	116980000	115290000	117140000	166070000	182520000	117350000	116470000	1.55313e+08	0.749903	0.191801	-0.415223	0.71715
60S ribosomal export protein NMD3	NMD3	12	11	13	12	11	10	60.125	82.066	35	33.3	38.8	31.4	34.4	31.8	120450000	113630000	118500000	150230000	171400000	150900000	1.17527e+08	157510000	0.746154	0.046391	-0.422455	1.33357
RNA-binding protein 14	RBM14	19	22	21	22	24	15	69.491	110.08	28.1	36.6	35.7	29.9	35.3	24.5	426240000	445380000	533170000	607020000	640860000	639010000	4.68263e+08	6.28963e+08	0.7445	0.0285607	-0.425656	1.54423
60 kDa heat shock protein, mitochondrial	HSPD1	38	38	38	37	37	35	61.054	323.31	70.9	71.6	69.1	66	56.7	65.3	1143600000	1058700000	1053800000	1490200000	1549000000	1339100000	1.08537e+09	1.45943e+09	0.74369	0.0253763	-0.427226	1.59557
Vimentin	VIM	61	65	62	64	65	63	53.651	323.31	91.2	91.2	91.2	85.2	85.2	92.5	25642000000	25580000000	25590000000	36086000000	34184000000	33099000000	25604000000	3.44563e+10	0.743085	0.00922792	-0.4284	2.0349
Heterogeneous nuclear ribonucleoprotein U-like protein 1	HNRNPUL1	13	13	13	13	13	11	85.939	64.745	26.5	26.5	26.6	26.9	26.9	22.5	159530000	165790000	168790000	243790000	228540000	194450000	1.64703e+08	222260000	0.741039	0.0781881	-0.432379	1.10686
S-adenosylmethionine synthase isoform type-2	MAT2A	13	13	14	14	14	9	43.66	122.53	37.7	37.7	39.5	39.5	39.5	27.8	296830000	323660000	301080000	436060000	409790000	397820000	307190000	4.14557e+08	0.741008	0.0220787	-0.432438	1.65603
Poly(U)-binding-splicing factor PUF60	PUF60	10	13	7	11	8	6	54.626	58.244	31.9	38.4	25.3	33.9	25.5	23.6	65127000	80446000	86755000	96030000	106700000	111490000	7.74427e+07	104740000	0.73938	0.00458812	-0.435612	2.33836
Interleukin enhancer-binding factor 3	ILF3	5	6	2	7	6	2	95.337	15.473	7.6	8.6	3.7	9.7	8.4	3.7	32695000	28549000	23361000	44569000	45089000	24986000	2.82017e+07	3.82147e+07	0.73798	0.150916	-0.438346	0.821264
Glutamine--fructose-6-phosphate aminotransferase [isomerizing] 1	GFPT1	19	18	18	19	18	11	78.806	145.69	42.9	40.9	42.8	42.3	40.6	27.8	309870000	297870000	291830000	374450000	406520000	438860000	2.99857e+08	406610000	0.737455	0.0463537	-0.439373	1.33392
Ubiquitin thioesterase OTUB1	OTUB1	7	6	6	5	6	5	28.05	46.638	31.1	27.8	27.8	22.8	27.8	27.8	57278000	45349000	46625000	80039000	67726000	54863000	4.97507e+07	6.75427e+07	0.736581	0.0651564	-0.441083	1.18604
Matrin-3	MATR3	22	22	20	22	19	13	94.622	207.47	41	41.7	32.3	37	32.9	24.4	227710000	236410000	234190000	335960000	318350000	295090000	232770000	3.16467e+08	0.735528	0.0257513	-0.443148	1.5892
Heat shock 70 kDa protein 4	HSPA4	3	4	3	6	7	3	94.33	16.283	5.5	9.8	5.2	13.1	17.4	6.1	15768000	15994000	21474000	23110000	26916000	22743000	1.77453e+07	2.42563e+07	0.731575	0.147036	-0.450922	0.832577
Erlin-1	ERLIN1	8	8	5	7	6	3	38.925	46.98	35	35	30.3	36.1	27.5	25.4	85728000	91879000	78164000	97641000	129230000	123270000	85257000	1.16714e+08	0.73048	0.088317	-0.453083	1.05396
Protein-glutamine gamma-glutamyltransferase 2	TGM2	8	7	4	7	6	5	77.328	39.943	16.6	15.1	9.9	15.1	13.2	11.4	41766000	37325000	46842000	62048000	65552000	45063000	4.19777e+07	5.75543e+07	0.729357	0.224804	-0.455303	0.648196
Thyroid receptor-interacting protein 6	TRIP6	11	13	11	10	9	6	50.287	64.635	45.6	46.4	45	40.3	40.3	26.9	79120000	75747000	54098000	98942000	96741000	91303000	69655000	95662000	0.728137	0.0435051	-0.457719	1.36146
Very long-chain specific acyl-CoA dehydrogenase, mitochondrial	ACADVL	5	5	6	5	4	4	70.389	10.115	13.3	10.5	14.5	9.9	7.9	10.4	25602000	17910000	14824000	21108000	27974000	31168000	1.94453e+07	26750000	0.726928	0.358191	-0.460115	0.445886
Prolyl 4-hydroxylase subunit alpha-1	P4HA1	13	15	13	14	12	11	61.049	96.107	34.3	38.6	30.7	36.9	33.1	28.8	196390000	183010000	174410000	261560000	262790000	238710000	1.84603e+08	2.54353e+08	0.725775	0.00514258	-0.462405	2.28882
Desmoglein-1	DSG1	6	8	3	9	10	5	113.75	29.804	10.1	12.7	4.7	14.6	16.4	8	44188000	52542000	37566000	66740000	55343000	63497000	4.47653e+07	61860000	0.723656	0.14127	-0.466625	0.849951
Adenylyl cyclase-associated protein 1	CAP1	24	22	24	23	22	21	51.901	171.36	59.4	56.2	58.5	50.7	49.1	57.1	334300000	330950000	358340000	493180000	486970000	436960000	3.41197e+08	472370000	0.722308	0.037899	-0.469314	1.42137
Heterogeneous nuclear ribonucleoprotein K	HNRNPK	16	17	16	17	16	14	50.976	105.2	46	48.4	48.4	42.3	40.6	45.8	250000000	246460000	243550000	328200000	352190000	346690000	246670000	342360000	0.720499	0.00830827	-0.472932	2.08049
40S ribosomal protein S15a	RPS15A	4	5	3	5	5	4	11.477	12.621	33	47	26	47	47	34	68315000	67044000	83056000	101720000	103280000	98237000	72805000	101079000	0.720278	0.0503673	-0.473374	1.29785
PDZ and LIM domain protein 7	PDLIM7	20	19	18	17	21	18	49.844	170.24	66.1	64.1	60.2	58.2	63.7	58.6	490230000	499380000	536690000	693840000	790950000	635040000	5.08767e+08	706610000	0.720011	0.0712803	-0.47391	1.14703
Alpha-enolase	ENO1	34	34	33	31	32	33	47.168	323.31	76.5	76.5	77.4	72.4	70.7	73	5553100000	5863100000	5457800000	8298700000	7522900000	7636600000	5.62467e+09	7819400000	0.719322	0.0198053	-0.47529	1.70322
60S ribosomal protein L34	RPL34	4	5	5	5	5	3	13.293	13.355	28.2	36.8	36.8	35.9	35.9	21.4	109790000	92261000	95507000	148900000	148730000	116090000	99186000	1.37907e+08	0.719226	0.0647291	-0.475484	1.1889
Mitotic interactor and substrate of PLK1	MISP	5	6	6	5	4	2	75.356	18.682	11.8	14.3	13	10.9	9.7	5.2	31930000	27828000	41938000	45076000	51257000	45177000	3.38987e+07	47170000	0.718649	0.150521	-0.476641	0.822402
Agrin;Agrin N-terminal 110 kDa subunit;Agrin C-terminal 110 kDa subunit;Agrin C-terminal 90 kDa fragment;Agrin C-terminal 22 kDa fragment	AGRN	2	3	2	3	3	2	202.29	13.94	1.3	2.5	1.9	1.7	2.5	1.8	8321500	9427000	10141000	13922000	13518000	11398000	9296500	12946000	0.718098	0.103202	-0.477747	0.986313
Flap endonuclease 1	FEN1	5	5	5	5	3	2	42.592	23.704	22.1	22.1	23.2	20.5	12.4	12.9	31542000	37640000	31916000	63224000	55035000	23508000	3.36993e+07	4.72557e+07	0.713128	0.367251	-0.487767	0.435037
Ras-related protein Rab-6A;Ras-related protein Rab-6B	RAB6A;RAB6B	4	5	6	4	4	3	23.593	20.142	19.2	26.4	31.7	20.7	20.7	16.3	103950000	108570000	127340000	154630000	198750000	126640000	1.13287e+08	1.60007e+08	0.708012	0.217754	-0.498154	0.662034
Elongation factor 1-gamma	EEF1G	22	22	21	20	19	20	50.118	167.96	54.9	58.6	54.5	44.2	40.3	48.1	1301500000	1198900000	1299400000	1846900000	1947400000	1574700000	1266600000	1.78967e+09	0.70773	0.0623091	-0.49873	1.20545
Aconitate hydratase, mitochondrial	ACO2	5	4	1	4	6	5	87.819	20.532	11.7	8.9	2.7	8.7	15	11.9	37283000	12665000	2126300	21457000	26251000	26243000	17358100	2.46503e+07	0.704173	0.603873	-0.505998	0.219054
Cytochrome b-c1 complex subunit 1, mitochondrial	UQCRC1	11	14	15	13	12	13	52.645	142.08	37.1	42.5	47.3	40.4	35.6	39	302620000	272790000	321970000	414210000	453160000	407700000	2.99127e+08	4.25023e+08	0.703789	0.0468143	-0.506786	1.32962
Rho-associated protein kinase 2	ROCK2	7	8	7	7	6	7	160.9	24.018	8	8.7	7.7	7.2	6.2	7.1	31289000	23902000	30766000	48311000	37350000	36481000	2.86523e+07	40714000	0.703746	0.0687368	-0.506872	1.16281
Methylcrotonoyl-CoA carboxylase subunit alpha, mitochondrial	MCCC1	39	40	42	43	43	44	80.472	323.31	69.5	69.5	69.5	71.6	71.6	70.6	10604000000	11741000000	11537000000	15865000000	15436000000	16886000000	11294000000	1.60623e+10	0.703136	0.0124587	-0.508125	1.90453
Phosphatidylinositide phosphatase SAC1	SACM1L	6	6	5	7	6	7	55.571	18.507	15.5	14	12.2	17.4	14	17.1	26727000	28568000	20659000	34886000	36270000	36929000	25318000	3.60283e+07	0.702725	0.061367	-0.508968	1.21207
Non-POU domain-containing octamer-binding protein	NONO	30	29	30	31	31	30	54.231	323.31	62	61.8	67.5	54.8	62.4	59.4	2187600000	2185600000	2506700000	3148400000	3298700000	3351500000	2293300000	3266200000	0.702131	0.00631591	-0.510188	2.19956
Polyadenylate-binding protein 1;Polyadenylate-binding protein;Polyadenylate-binding protein 3	PABPC1;PABPC3	14	13	14	14	13	12	70.67	193.17	46.5	41.7	44	37.9	43.9	40.3	370170000	399860000	406260000	575830000	572050000	530010000	3.92097e+08	5.59297e+08	0.701053	0.0196288	-0.512404	1.70711
Guanine nucleotide-binding protein G(k) subunit alpha	GNAI3	8	8	9	7	7	7	40.532	156.72	39.3	41.5	44.4	38.7	35.3	35.9	358340000	402090000	346180000	573520000	522220000	485530000	368870000	527090000	0.699824	0.0320239	-0.514937	1.49453
Rab GDP dissociation inhibitor beta;Rab GDP dissociation inhibitor alpha	GDI2;GDI1	6	6	4	4	5	5	50.663	40.414	18.9	18.9	12.6	11.7	16	14.8	20861000	17803000	22328000	31235000	29017000	27132000	2.03307e+07	29128000	0.697977	0.0485005	-0.518749	1.31425
Procollagen galactosyltransferase 1	COLGALT1	18	20	18	20	20	16	71.635	75.955	29.7	38.6	29.7	32.5	32.5	26.8	387350000	404690000	404410000	591260000	598220000	527790000	3.98817e+08	5.72423e+08	0.696716	0.0205708	-0.521357	1.68675
Serine/threonine-protein kinase WNK1	WNK1	6	7	6	8	8	4	225.5	36.149	3.7	4.2	3.5	4.8	4.8	2.5	41017000	34482000	32310000	50652000	63090000	41164000	3.59363e+07	5.16353e+07	0.695964	0.135643	-0.522915	0.867602
Gamma-adducin	ADD3	3	4	3	4	4	1	75.375	13.252	5.2	6.7	4.6	8.8	11.2	2.1	54776000	53756000	27816000	121550000	52055000	22534000	4.54493e+07	6.53797e+07	0.69516	0.484803	-0.524583	0.314435
Transducin-like enhancer protein 3	TLE3	5	5	5	6	5	5	83.183	26.46	10	10	10	11.4	8	10	35688000	34645000	34554000	46395000	51877000	53571000	3.49623e+07	5.06143e+07	0.69076	0.0250627	-0.533745	1.60097
NAD(P) transhydrogenase, mitochondrial	NNT	26	25	22	28	30	18	113.89	140.2	30.1	30.8	25.9	30.3	31.1	23.4	460920000	444500000	500950000	681680000	702330000	652470000	468790000	6.78827e+08	0.690589	0.0213002	-0.534101	1.67162
NAD(P)H dehydrogenase [quinone] 1	NQO1	6	6	8	7	6	6	22.793	42.762	32.7	32.7	38.6	34.2	28.7	27.2	42502000	46723000	48852000	70458000	66072000	63626000	4.60257e+07	6.67187e+07	0.689847	0.0331474	-0.535652	1.47955
Annexin A5;Annexin	ANXA5	5	6	4	4	5	7	35.936	18.892	21.2	24.1	18.1	16.2	19.1	27.5	16319000	16502000	20551000	20782000	22541000	34299000	1.77907e+07	25874000	0.687589	0.106246	-0.540383	0.973687
NADH-ubiquinone oxidoreductase 75 kDa subunit, mitochondrial	NDUFS1	8	6	7	8	7	6	79.467	21.838	17.6	13.5	13.8	17.6	16	12.2	161450000	128520000	168120000	208950000	225160000	238200000	1.52697e+08	2.24103e+08	0.681367	0.0373495	-0.553496	1.42772
Supervillin	SVIL	8	7	4	5	8	4	247.74	21.103	5.3	5	2.9	3.4	5.3	2.6	23443000	23931000	24461000	44524000	33264000	27697000	23945000	3.51617e+07	0.680997	0.165492	-0.554279	0.781224
GMP synthase [glutamine-hydrolyzing]	GMPS	10	10	4	12	10	7	76.715	39.152	22.9	23.7	8.8	25.3	20.1	17.6	53601000	55170000	40923000	83425000	63030000	73762000	49898000	7.34057e+07	0.679757	0.0962267	-0.556909	1.0167
Procollagen-lysine,2-oxoglutarate 5-dioxygenase 3	PLOD3	9	7	6	7	8	4	84.784	52.806	15	11.7	10.2	10.3	12.5	6	45290000	48773000	48462000	73191000	68141000	68519000	4.75083e+07	6.99503e+07	0.679172	0.0145474	-0.55815	1.83721
Annexin A1;Annexin	ANXA1	9	9	9	10	11	7	38.714	59.49	36.1	36.1	33.8	38.4	42.8	26.6	51897000	53701000	51705000	80492000	73774000	78223000	5.24343e+07	7.74963e+07	0.676604	0.0103173	-0.563616	1.98643
Heat shock protein beta-1	HSPB1	10	11	9	10	10	9	22.782	155.06	80.5	88.8	64.9	65.9	65.9	79.5	243370000	206030000	287860000	354060000	356790000	383390000	2.45753e+08	3.64747e+08	0.673764	0.0186356	-0.569684	1.72966
HIV Tat-specific factor 1	HTATSF1	5	5	2	4	4	3	85.852	13.743	11.5	11.5	4.8	10.6	6.2	8.6	27728000	31289000	8545600	38861000	37770000	23682000	2.25209e+07	3.34377e+07	0.673518	0.0486819	-0.570212	1.31263
Transmembrane 9 superfamily member 2	TM9SF2	10	9	8	6	7	8	75.775	51.531	17.5	17.5	12.7	11	11	13.9	123810000	127370000	126210000	189240000	177210000	195540000	1.25797e+08	187330000	0.671524	0.00923337	-0.574488	2.03464
Glutamate dehydrogenase 1, mitochondrial;Glutamate dehydrogenase 2, mitochondrial	GLUD1;GLUD2	5	4	2	4	5	3	61.397	17.998	13.8	10.9	5.6	11.1	12.9	8.6	29960000	21172000	17546000	37503000	27372000	37668000	2.28927e+07	34181000	0.669748	0.125812	-0.578309	0.900278
Acetyl-CoA carboxylase 2;Biotin carboxylase	ACACB	11	10	10	13	12	10	276.54	44.91	12.1	11.7	12.2	13.4	12.7	11.4	52588000	51255000	53432000	71482000	80713000	82639000	52425000	78278000	0.669728	0.0176436	-0.578352	1.75341
Replication protein A 70 kDa DNA-binding subunit;Replication protein A 70 kDa DNA-binding subunit, N-terminally processed	RPA1	11	10	9	9	9	6	68.137	67.692	21.9	21.9	23.4	18.8	18.8	12.7	97268000	102000000	91140000	155360000	163320000	115600000	9.68027e+07	144760000	0.668711	0.0554207	-0.580544	1.25633
60S ribosomal protein L30	RPL30	6	7	6	7	7	3	12.784	51.248	59.1	67	59.1	67	67	34.8	145630000	158850000	150610000	197340000	271670000	216980000	1.51697e+08	2.28663e+08	0.663406	0.0527793	-0.592036	1.27754
D-3-phosphoglycerate dehydrogenase	PHGDH	10	9	10	10	10	11	56.65	82.523	27.4	25.3	31	22.9	25.3	28.3	109360000	116790000	103250000	185040000	168110000	144650000	109800000	1.65933e+08	0.661712	0.0313757	-0.595726	1.50341
Succinyl-CoA ligase [ADP-forming] subunit beta, mitochondrial	SUCLA2	4	6	4	5	5	3	50.317	14.004	8.4	12.5	8.2	10.4	10.4	6.3	22215000	27713000	28048000	46348000	37075000	34555000	25992000	39326000	0.660937	0.134709	-0.597416	0.870604
Vacuolar protein sorting-associated protein 26A	VPS26A	6	7	8	4	5	6	38.169	39.865	25.1	28.1	30	15.9	19.9	20.8	52021000	53023000	58408000	79783000	82782000	84894000	54484000	8.24863e+07	0.660522	0.00115488	-0.598322	2.93746
Endoplasmin	HSP90B1	46	47	47	48	46	42	92.468	323.31	54.2	55.5	56.5	55.2	50.3	53.8	1967400000	1984400000	2049700000	3279400000	3022800000	2858900000	2000500000	3053700000	0.655107	0.0185149	-0.610198	1.73248
ATP-dependent DNA helicase Q1	RECQL	6	5	7	7	7	4	73.457	22.794	11.6	9.2	13.9	16.3	16.3	8.8	40950000	38945000	35598000	61391000	63515000	51512000	3.84977e+07	58806000	0.654655	0.0148141	-0.611192	1.82932
Succinate dehydrogenase [ubiquinone] flavoprotein subunit, mitochondrial	SDHA	22	23	20	23	24	19	72.691	166.58	42.5	46.1	45.3	44.4	47.1	42	331630000	323260000	344430000	508390000	526300000	500100000	3.33107e+08	5.11597e+08	0.651112	0.00584136	-0.619023	2.23349
Laminin subunit alpha-5	LAMA5	6	6	2	6	7	2	399.73	22.209	2.4	2.4	1	2.2	2.6	0.6	13168000	16125000	5648400	27371000	23859000	2614300	1.16471e+07	17948100	0.648934	0.336735	-0.623856	0.472712
Heterogeneous nuclear ribonucleoprotein D0	HNRNPD	7	8	6	7	7	7	38.434	67.696	27.9	30.7	23.9	25.4	25.4	23.1	93141000	79810000	71104000	130490000	115900000	131330000	8.13517e+07	1.25907e+08	0.646127	0.0296234	-0.630111	1.52836
Fibronectin type III domain-containing protein 3B	FNDC3B	4	2	5	5	4	2	132.89	15.737	4.9	2.2	7	8.1	6	2.7	18485000	10243000	15799000	28011000	25052000	16171000	1.48423e+07	23078000	0.643138	0.190073	-0.6368	0.721079
Propionyl-CoA carboxylase beta chain, mitochondrial	PCCB	40	40	41	41	41	41	58.215	323.31	71.1	71.1	76.6	71.4	71.4	72.4	14675000000	14908000000	14638000000	23252000000	23022000000	22531000000	1.47403e+10	22935000000	0.6427	0.000604265	-0.637782	3.21877
Peroxiredoxin-1	PRDX1	7	6	6	6	6	7	22.11	76.252	60.8	57.3	61.3	56.8	52.3	61.8	169800000	187450000	176200000	279530000	279160000	273760000	1.77817e+08	2.77483e+08	0.640819	0.00282382	-0.642011	2.54916
Transcription intermediary factor 1-beta	TRIM28	10	8	10	10	10	9	88.549	71.144	19.3	17.2	21.4	20.4	20.2	14.6	82132000	73288000	72307000	117950000	122900000	115670000	75909000	118840000	0.63875	0.00851836	-0.646678	2.06964
tRNA-splicing ligase RtcB homolog	RTCB	8	8	7	7	8	5	55.21	28.734	25.9	25.9	20	20	22.2	14.3	55853000	54212000	55455000	91274000	75657000	92326000	5.51733e+07	86419000	0.63844	0.0238915	-0.647377	1.62176
Prolyl 3-hydroxylase 1	LEPRE1	4	3	2	3	3	5	83.393	44.135	6.9	7.6	3.7	5.2	5.2	8.2	17242000	13716000	22688000	27690000	28236000	28758000	17882000	28228000	0.633484	0.0513658	-0.658619	1.28933
Phospholipase A-2-activating protein	PLAA	7	7	6	6	3	5	87.156	45.197	11.7	11.7	10.6	11.9	6.3	9.7	38340000	31638000	33082000	56269000	61715000	45504000	3.43533e+07	54496000	0.630383	0.060973	-0.6657	1.21486
Neutral alpha-glucosidase AB	GANAB	17	17	15	17	17	15	106.87	99.672	28.6	28.1	25.3	24.2	23.7	21.2	152650000	140330000	143740000	226920000	229980000	250310000	1.45573e+08	2.35737e+08	0.617525	0.0105339	-0.69543	1.97741
Moesin	MSN	14	15	11	17	14	12	67.819	95.242	45.2	46.6	35.9	40.2	40	38.6	237660000	247750000	252430000	398920000	409210000	396010000	2.45947e+08	401380000	0.612753	0.00145087	-0.706623	2.83837
Methylcrotonoyl-CoA carboxylase beta chain, mitochondrial	MCCC2	39	39	41	38	37	38	61.332	323.31	66.1	66.1	69.6	62.2	62.7	66.4	7711700000	7878000000	8831300000	13469000000	13985000000	12779000000	8.14033e+09	13411000000	0.606989	0.0157383	-0.720257	1.80304
Inosine-5-monophosphate dehydrogenase 2	IMPDH2	6	8	9	7	7	6	55.804	29.815	16.9	20.2	31.5	18.5	18.7	19.3	46293000	47562000	51527000	85134000	77778000	78554000	4.84607e+07	8.04887e+07	0.602081	0.011922	-0.731971	1.92365
Vinculin	VCL	4	3	4	2	4	4	123.8	13.772	5.4	4.8	6	1.9	4.9	5.6	171270000	77802000	224420000	223540000	177040000	386650000	1.57831e+08	262410000	0.601466	0.0815875	-0.733445	1.08838
40S ribosomal protein S13	RPS13	6	6	5	6	5	3	16.733	13.793	37.8	37.8	29.7	37.8	29.7	24.3	32717000	37558000	24307000	60143000	59512000	39861000	3.15273e+07	53172000	0.592931	0.024213	-0.754064	1.61595
60S ribosomal protein L10a	RPL10A	9	9	9	7	9	6	24.831	42.34	38.7	38.7	38.7	35	38.7	27.6	199630000	208310000	173290000	323400000	300320000	358000000	1.93743e+08	327240000	0.592053	0.0390918	-0.756202	1.40791
Calreticulin	CALR	14	13	12	13	14	10	48.141	162.38	39.8	39.6	36.5	39.6	39.8	30.2	285810000	330150000	307960000	554530000	530380000	478830000	3.07973e+08	5.21247e+08	0.59084	0.0179798	-0.759161	1.74522
Asparagine--tRNA ligase, cytoplasmic	NARS	5	5	3	6	4	3	62.942	17.339	10.8	10.8	5.3	13.3	8.2	5.3	13359000	15307000	13245000	23223000	27129000	21468000	1.39703e+07	23940000	0.583556	0.0107132	-0.777057	1.97008
Polypeptide N-acetylgalactosaminyltransferase 2;Polypeptide N-acetylgalactosaminyltransferase 2 soluble form	GALNT2	7	8	6	8	8	5	64.732	41.805	17.2	19.1	15.2	19.8	18.9	11.7	54562000	69738000	91155000	120450000	125360000	126960000	7.18183e+07	1.24257e+08	0.577984	0.0271964	-0.790899	1.56549
Mitochondrial-processing peptidase subunit beta	PMPCB	4	6	6	3	3	3	54.366	21.243	16.8	22.7	22.7	8.2	8.2	11	13102000	11632000	15151000	26202000	30928000	12367000	13295000	2.31657e+07	0.57391	0.272125	-0.801104	0.565232
40S ribosomal protein SA	RPSA	6	7	4	4	6	5	29.505	69.982	42	42	25.8	20.5	37.5	28	52134000	55642000	45743000	92490000	91918000	87190000	51173000	9.05327e+07	0.565243	0.00159472	-0.823056	2.79731
Heterogeneous nuclear ribonucleoprotein L	HNRNPL	15	17	15	15	17	11	64.132	116.33	40.2	49.7	45.7	45.7	49.7	31.9	195640000	218870000	211540000	392010000	348850000	374270000	2.08683e+08	371710000	0.561414	0.0135407	-0.832862	1.86836
Transducin beta-like protein 3	TBL3	3	4	6	3	4	2	76.979	16.02	8.5	10.9	14.9	8.6	10.5	4.4	10827000	11808000	13915000	24590000	18839000	22954000	1.21833e+07	2.21277e+07	0.550593	0.0379834	-0.860942	1.42041
Trifunctional enzyme subunit alpha, mitochondrial;Long-chain enoyl-CoA hydratase;Long chain 3-hydroxyacyl-CoA dehydrogenase	HADHA	9	8	9	10	10	7	82.999	48.932	19.7	18.7	20.4	21.4	21.4	14.7	52692000	50278000	49173000	99929000	81804000	94987000	5.07143e+07	92240000	0.549808	0.0142829	-0.862999	1.84518
N-terminal kinase-like protein	SCYL1	5	6	6	2	2	1	85.718	23.466	10.2	11.2	11.1	5.2	5	0.9	147280000	156680000	67748000	80479000	56086000	542260000	1.23903e+08	226275000	0.547576	0.637865	-0.86887	0.195271
Peptidyl-prolyl cis-trans isomerase FKBP4;Peptidyl-prolyl cis-trans isomerase FKBP4, N-terminally processed	FKBP4	11	9	6	10	11	8	51.804	58.488	32	27	19.4	28.1	30.7	22.7	57266000	61484000	68372000	109240000	128510000	104460000	62374000	114070000	0.546805	0.0285798	-0.870903	1.54394
Propionyl-CoA carboxylase alpha chain, mitochondrial	PCCA	56	57	59	59	58	60	80.058	323.31	71	70.7	73.9	69.1	69.1	70.5	21721000000	21616000000	21752000000	41205000000	40128000000	38309000000	2.16963e+10	3.98807e+10	0.544031	0.00223276	-0.878238	2.65116
Serine hydroxymethyltransferase, mitochondrial;Serine hydroxymethyltransferase	SHMT2	8	8	7	8	8	9	55.992	22.048	21	19.4	18.8	20.4	20.4	23.8	41854000	32401000	37988000	70692000	73340000	64696000	3.74143e+07	69576000	0.537748	0.0184617	-0.894999	1.73373
Heterogeneous nuclear ribonucleoproteins C1/C2	HNRNPC	16	14	15	17	17	12	28.916	241.86	53.1	43.9	55	53.1	53.1	43.9	794450000	788590000	577080000	1457500000	1450000000	1164400000	720040000	1357300000	0.530494	0.00153236	-0.914591	2.81464
Pyruvate carboxylase, mitochondrial	PC	101	105	103	108	108	110	129.63	323.31	77.3	79.5	78.3	80.3	79.1	79.8	139030000000	141530000000	144080000000	278340000000	281300000000	274060000000	1.41547e+11	277900000000	0.509344	0.000546687	-0.973288	3.26226
Protein RCC2	RCC2	5	4	2	4	5	3	56.084	15.228	13.2	11.9	5.4	10	11.7	6.7	13595000	12011000	12242000	24063000	25819000	25568000	12616000	25150000	0.50163	0.00684468	-0.995304	2.16465
Histone H1.5	HIST1H1B	3	4	1	4	6	2	22.58	13.94	21.7	21.7	12.8	23.5	27.9	16.4	31104000	27614000	7528000	51620000	53537000	30930000	22082000	4.53623e+07	0.486792	0.00447189	-1.03862	2.34951
Histone H2B;Histone H2B type 1-L;Histone H2B type 1-M;Histone H2B type 1-N;Histone H2B type 1-H;Histone H2B type 2-F;Histone H2B type 1-C/E/F/G/I;Histone H2B type 1-D;Histone H2B type 1-K;Histone H2B type F-S;Histone H2B type 2-E;Histone H2B type 1-B;Histone H2B type 1-O;Histone H2B type 1-J;Histone H2B type 3-B;Histone H2B type 1-A	HIST1H2BI;HIST1H2BN;HIST1H2BL;HIST1H2BM;HIST1H2BH;HIST2H2BF;HIST1H2BC;HIST1H2BD;HIST1H2BK;H2BFS;HIST2H2BE;HIST1H2BB;HIST1H2BO;HIST1H2BJ;HIST3H2BB;HIST1H2BA	6	6	6	5	6	4	13.906	32.028	47.6	47.6	46	39.7	47.6	34.1	186420000	218740000	192010000	459410000	444180000	353770000	1.99057e+08	419120000	0.47494	0.0207731	-1.07418	1.6825
Fascin	FSCN1	13	12	10	14	13	8	54.529	66.737	33.9	30.2	26.6	32.3	32.3	22.3	138890000	128610000	117470000	298860000	290710000	225770000	1.28323e+08	271780000	0.472159	0.0147023	-1.08266	1.83262
Ubiquitin-like modifier-activating enzyme 1	UBA1	18	14	15	17	17	14	117.85	83.113	26.7	19.6	22.1	22.8	22.9	21.4	101730000	92611000	80087000	206050000	193960000	201490000	91476000	200500000	0.456239	0.00326884	-1.13214	2.48561
Aldo-keto reductase family 1 member C2;Aldo-keto reductase family 1 member C1	AKR1C2;AKR1C1	3	3	4	5	5	4	36.735	13.037	16.1	17.6	22.9	23.5	23.5	18.3	15501000	23319000	16017000	43569000	46037000	33159000	18279000	4.09217e+07	0.446683	0.0188593	-1.16268	1.72447
Protein disulfide-isomerase A3	PDIA3	7	5	5	9	8	4	56.782	33.487	16.2	11.5	11.7	21.4	18.6	9.9	25290000	28458000	20542000	63831000	61397000	43489000	2.47633e+07	56239000	0.440323	0.0203558	-1.18337	1.69131
Heterogeneous nuclear ribonucleoprotein A1;Heterogeneous nuclear ribonucleoprotein A1, N-terminally processed	HNRNPA1	8	8	7	8	10	5	33.155	43.894	33.2	32.2	32.6	27.7	33.6	22.1	54762000	62547000	53912000	132690000	165580000	90848000	5.70737e+07	129706000	0.440023	0.0636939	-1.18435	1.1959
Glyceraldehyde-3-phosphate dehydrogenase	GAPDH	16	15	16	16	18	17	36.053	200.62	58.8	58.2	59.1	59.1	61.5	57.9	536290000	507420000	452960000	1213600000	1161500000	1245900000	498890000	1207000000	0.413331	0.0036574	-1.27463	2.43683
Trifunctional enzyme subunit beta, mitochondrial;3-ketoacyl-CoA thiolase	HADHB	2	1	2	3	4	4	51.294	17.182	6.1	4.2	6.1	13.3	15.2	12.7	16560000	11352000	8636200	26325000	30895000	32177000	1.21827e+07	29799000	0.40883	0.0499429	-1.29043	1.30153
Bifunctional purine biosynthesis protein PURH;Phosphoribosylaminoimidazolecarboxamide formyltransferase;IMP cyclohydrolase	ATIC	4	3	3	8	7	5	64.615	15.004	14.4	11.5	11.5	22.8	19.9	14.5	12802000	10635000	12582000	28711000	34743000	29082000	1.20063e+07	3.08453e+07	0.389243	0.0190779	-1.36126	1.71947
Glucose-6-phosphate isomerase	GPI	7	6	7	10	10	8	64.824	45.407	17.5	15	16.4	22.9	22.9	17.6	53624000	50856000	63671000	142850000	144180000	149460000	5.60503e+07	1.45497e+08	0.385234	0.000592361	-1.37619	3.22741
Heterogeneous nuclear ribonucleoproteins A2/B1	HNRNPA2B1	10	10	8	10	11	10	37.429	66.731	37.1	37.1	32	37.1	38.8	38	116900000	106920000	87196000	281710000	292300000	248370000	103672000	2.74127e+08	0.37819	0.00194898	-1.40282	2.71019
Triosephosphate isomerase	TPI1	5	3	0	4	6	2	30.791	40.235	28.7	19.9	0	23.4	34.6	9.8	45511000	21123000	0	62035000	78210000	55887000	2.22113e+07	6.53773e+07	0.339741	0.083531	-1.55749	1.07815
Complement decay-accelerating factor	CD55	8	4	5	10	10	8	35.695	26.194	32.2	16.3	18.4	35	35	29.8	62584000	61403000	69648000	220370000	231830000	161170000	64545000	2.04457e+08	0.31569	0.0292496	-1.66342	1.53388
Stomatin-like protein 2, mitochondrial	STOML2	5	5	5	7	7	5	38.534	50.521	29.5	21.3	29.5	30.3	35.1	27.2	34307000	31865000	27467000	103960000	96992000	96364000	31213000	9.91053e+07	0.314948	0.000424819	-1.66682	3.3718
Fructose-bisphosphate aldolase A;Fructose-bisphosphate aldolase	ALDOA	10	8	7	13	14	12	39.42	112.65	48.4	44	34.6	57.4	60.7	49.2	180450000	182900000	142520000	614470000	548960000	493120000	1.68623e+08	5.52183e+08	0.305376	0.00443255	-1.71134	2.35335
L-lactate dehydrogenase B chain;L-lactate dehydrogenase	LDHB	11	11	7	12	10	10	36.638	92.429	43.1	43.1	26	49.1	42.5	37.1	85960000	71781000	61325000	237790000	267440000	263970000	73022000	256400000	0.284797	0.00743644	-1.81199	2.12864
L-lactate dehydrogenase A chain	LDHA	15	15	14	16	18	18	36.688	120.61	49.7	58.7	53.9	53.3	66.6	61.1	244970000	232190000	238240000	800380000	900450000	847940000	2.38467e+08	849590000	0.280684	0.0028309	-1.83298	2.54808
Phosphoglycerate kinase 1	PGK1	8	8	8	16	13	13	44.614	90.096	33.3	33.3	34.5	64	48.4	43.4	114850000	119770000	87364000	382420000	404840000	392670000	107328000	393310000	0.272884	0.00145033	-1.87364	2.83853
RNA-binding motif protein, X chromosome;RNA-binding motif protein, X chromosome, N-terminally processed;RNA binding motif protein, X-linked-like-1;RNA-binding motif protein, X-linked-like-2	RBMX;RBMXL1;RBMXL2	2	2	2	5	6	3	42.331	12.087	5.6	5.4	6.9	11.8	15.1	9	8699000	2982500	6370000	40568000	54702000	34341000	6.01717e+06	4.32037e+07	0.139274	0.0369462	-2.844	1.43243
